# Supplementary material for: Ibrutinib induces chromatin reorganisation of chronic lymphocytic leukaemia cells
Source: Oncogenesis. 2019 May 10;8(5):32. doi: 10.1038/s41389-019-0142-2 (PMC6510766; doi:10.1038/s41389-019-0142-2)
Supplement: Supplementary file 4 — Supplementary tables 2 [file 41389_2019_142_MOESM4_ESM.xlsx]

## Sheet: Table 2.1
Cluster.Name	Functions	N_f	Q	Aver_Q	Genes	All_Genes	N_g_all	Core_genes
development	artery development	24	0.0338	0.0292038	CHD7|HEY2|PRICKLE1|SMAD6|SMAD7	NOTCH2, CHD7, HEY2, CTNNB1, CCM2, AXIN2, PRICKLE1, SMAD6, ARID1A, SAV1, SMAD7, LRP6, FOXO1, QKI, CTGF, RNF213, ACKR3, ZFAND5, TRIM71, MTHFD1L, GNAS, SKIL, PPP1R16B, KDM5B, RDX, FOSL2, KRAS, TBL1XR1	28	CHD7, HEY2, CTNNB1, PRICKLE1, ARID1A, SMAD7, LRP6, TRIM71, MTHFD1L
development	heart development	24	0.0282	0.0292038	NOTCH2|CHD7|HEY2|CTNNB1|CCM2|AXIN2|PRICKLE1|SMAD6|ARID1A|SAV1|SMAD7|LRP6	NOTCH2, CHD7, HEY2, CTNNB1, CCM2, AXIN2, PRICKLE1, SMAD6, ARID1A, SAV1, SMAD7, LRP6, FOXO1, QKI, CTGF, RNF213, ACKR3, ZFAND5, TRIM71, MTHFD1L, GNAS, SKIL, PPP1R16B, KDM5B, RDX, FOSL2, KRAS, TBL1XR1	28	CHD7, HEY2, CTNNB1, PRICKLE1, ARID1A, SMAD7, LRP6, TRIM71, MTHFD1L
development	blood vessel development	24	0.0109	0.0292038	CHD7|PRICKLE1|SMAD6|ARID1A|FOXO1|QKI|CTGF|SMAD7|RNF213|HEY2|ACKR3|CTNNB1|CCM2	NOTCH2, CHD7, HEY2, CTNNB1, CCM2, AXIN2, PRICKLE1, SMAD6, ARID1A, SAV1, SMAD7, LRP6, FOXO1, QKI, CTGF, RNF213, ACKR3, ZFAND5, TRIM71, MTHFD1L, GNAS, SKIL, PPP1R16B, KDM5B, RDX, FOSL2, KRAS, TBL1XR1	28	CHD7, HEY2, CTNNB1, PRICKLE1, ARID1A, SMAD7, LRP6, TRIM71, MTHFD1L
development	vasculature development	24	0.00671	0.0292038	ZFAND5|CHD7|PRICKLE1|SMAD6|ARID1A|FOXO1|QKI|CTGF|SMAD7|RNF213|HEY2|ACKR3|CTNNB1|CCM2	NOTCH2, CHD7, HEY2, CTNNB1, CCM2, AXIN2, PRICKLE1, SMAD6, ARID1A, SAV1, SMAD7, LRP6, FOXO1, QKI, CTGF, RNF213, ACKR3, ZFAND5, TRIM71, MTHFD1L, GNAS, SKIL, PPP1R16B, KDM5B, RDX, FOSL2, KRAS, TBL1XR1	28	CHD7, HEY2, CTNNB1, PRICKLE1, ARID1A, SMAD7, LRP6, TRIM71, MTHFD1L
development	circulatory system development	24	0.00671	0.0292038	NOTCH2|ZFAND5|CHD7|AXIN2|PRICKLE1|SMAD6|ARID1A|FOXO1|QKI|CTGF|SAV1|SMAD7|LRP6|RNF213|HEY2|ACKR3|CTNNB1|CCM2	NOTCH2, CHD7, HEY2, CTNNB1, CCM2, AXIN2, PRICKLE1, SMAD6, ARID1A, SAV1, SMAD7, LRP6, FOXO1, QKI, CTGF, RNF213, ACKR3, ZFAND5, TRIM71, MTHFD1L, GNAS, SKIL, PPP1R16B, KDM5B, RDX, FOSL2, KRAS, TBL1XR1	28	CHD7, HEY2, CTNNB1, PRICKLE1, ARID1A, SMAD7, LRP6, TRIM71, MTHFD1L
development	cardiovascular system development	24	0.00671	0.0292038	NOTCH2|ZFAND5|CHD7|AXIN2|PRICKLE1|SMAD6|ARID1A|FOXO1|QKI|CTGF|SAV1|SMAD7|LRP6|RNF213|HEY2|ACKR3|CTNNB1|CCM2	NOTCH2, CHD7, HEY2, CTNNB1, CCM2, AXIN2, PRICKLE1, SMAD6, ARID1A, SAV1, SMAD7, LRP6, FOXO1, QKI, CTGF, RNF213, ACKR3, ZFAND5, TRIM71, MTHFD1L, GNAS, SKIL, PPP1R16B, KDM5B, RDX, FOSL2, KRAS, TBL1XR1	28	CHD7, HEY2, CTNNB1, PRICKLE1, ARID1A, SMAD7, LRP6, TRIM71, MTHFD1L
development	ventricular septum development	24	0.0492	0.0292038	HEY2|SMAD6|SAV1|SMAD7	NOTCH2, CHD7, HEY2, CTNNB1, CCM2, AXIN2, PRICKLE1, SMAD6, ARID1A, SAV1, SMAD7, LRP6, FOXO1, QKI, CTGF, RNF213, ACKR3, ZFAND5, TRIM71, MTHFD1L, GNAS, SKIL, PPP1R16B, KDM5B, RDX, FOSL2, KRAS, TBL1XR1	28	CHD7, HEY2, CTNNB1, PRICKLE1, ARID1A, SMAD7, LRP6, TRIM71, MTHFD1L
development	cardiac septum development	24	0.0363	0.0292038	NOTCH2|HEY2|SMAD6|SAV1|SMAD7	NOTCH2, CHD7, HEY2, CTNNB1, CCM2, AXIN2, PRICKLE1, SMAD6, ARID1A, SAV1, SMAD7, LRP6, FOXO1, QKI, CTGF, RNF213, ACKR3, ZFAND5, TRIM71, MTHFD1L, GNAS, SKIL, PPP1R16B, KDM5B, RDX, FOSL2, KRAS, TBL1XR1	28	CHD7, HEY2, CTNNB1, PRICKLE1, ARID1A, SMAD7, LRP6, TRIM71, MTHFD1L
development	cardiac chamber development	24	0.0363	0.0292038	NOTCH2|HEY2|SMAD6|ARID1A|SAV1|SMAD7	NOTCH2, CHD7, HEY2, CTNNB1, CCM2, AXIN2, PRICKLE1, SMAD6, ARID1A, SAV1, SMAD7, LRP6, FOXO1, QKI, CTGF, RNF213, ACKR3, ZFAND5, TRIM71, MTHFD1L, GNAS, SKIL, PPP1R16B, KDM5B, RDX, FOSL2, KRAS, TBL1XR1	28	CHD7, HEY2, CTNNB1, PRICKLE1, ARID1A, SMAD7, LRP6, TRIM71, MTHFD1L
development	cardiac septum morphogenesis	24	0.0363	0.0292038	NOTCH2|HEY2|SAV1|SMAD7	NOTCH2, CHD7, HEY2, CTNNB1, CCM2, AXIN2, PRICKLE1, SMAD6, ARID1A, SAV1, SMAD7, LRP6, FOXO1, QKI, CTGF, RNF213, ACKR3, ZFAND5, TRIM71, MTHFD1L, GNAS, SKIL, PPP1R16B, KDM5B, RDX, FOSL2, KRAS, TBL1XR1	28	CHD7, HEY2, CTNNB1, PRICKLE1, ARID1A, SMAD7, LRP6, TRIM71, MTHFD1L
development	embryo development ending in birth or egg hatching	24	0.039	0.0292038	TRIM71|ZFAND5|CHD7|AXIN2|PRICKLE1|ARID1A|LRP6|MTHFD1L|HEY2|GNAS|CTNNB1|CCM2|SKIL	NOTCH2, CHD7, HEY2, CTNNB1, CCM2, AXIN2, PRICKLE1, SMAD6, ARID1A, SAV1, SMAD7, LRP6, FOXO1, QKI, CTGF, RNF213, ACKR3, ZFAND5, TRIM71, MTHFD1L, GNAS, SKIL, PPP1R16B, KDM5B, RDX, FOSL2, KRAS, TBL1XR1	28	CHD7, HEY2, CTNNB1, PRICKLE1, ARID1A, SMAD7, LRP6, TRIM71, MTHFD1L
development	chordate embryonic development	24	0.0363	0.0292038	TRIM71|ZFAND5|CHD7|AXIN2|PRICKLE1|ARID1A|LRP6|MTHFD1L|HEY2|GNAS|CTNNB1|CCM2|SKIL	NOTCH2, CHD7, HEY2, CTNNB1, CCM2, AXIN2, PRICKLE1, SMAD6, ARID1A, SAV1, SMAD7, LRP6, FOXO1, QKI, CTGF, RNF213, ACKR3, ZFAND5, TRIM71, MTHFD1L, GNAS, SKIL, PPP1R16B, KDM5B, RDX, FOSL2, KRAS, TBL1XR1	28	CHD7, HEY2, CTNNB1, PRICKLE1, ARID1A, SMAD7, LRP6, TRIM71, MTHFD1L
development	epithelium development	24	0.00145	0.0292038	PPP1R16B|TRIM71|KDM5B|RDX|CHD7|AXIN2|PRICKLE1|SMAD6|ARID1A|CTGF|SAV1|SMAD7|FOSL2|LRP6|MTHFD1L|HEY2|GNAS|CTNNB1|KRAS|CCM2|SKIL	NOTCH2, CHD7, HEY2, CTNNB1, CCM2, AXIN2, PRICKLE1, SMAD6, ARID1A, SAV1, SMAD7, LRP6, FOXO1, QKI, CTGF, RNF213, ACKR3, ZFAND5, TRIM71, MTHFD1L, GNAS, SKIL, PPP1R16B, KDM5B, RDX, FOSL2, KRAS, TBL1XR1	28	CHD7, HEY2, CTNNB1, PRICKLE1, ARID1A, SMAD7, LRP6, TRIM71, MTHFD1L
development	tissue development	24	0.00671	0.0292038	NOTCH2|TRIM71|KDM5B|ZFAND5|CHD7|PRICKLE1|FOXO1|CTGF|SAV1|LRP6|MTHFD1L|HEY2|SKIL|PPP1R16B|RDX|AXIN2|SMAD6|ARID1A|SMAD7|FOSL2|TBL1XR1|GNAS|CTNNB1|KRAS|CCM2	NOTCH2, CHD7, HEY2, CTNNB1, CCM2, AXIN2, PRICKLE1, SMAD6, ARID1A, SAV1, SMAD7, LRP6, FOXO1, QKI, CTGF, RNF213, ACKR3, ZFAND5, TRIM71, MTHFD1L, GNAS, SKIL, PPP1R16B, KDM5B, RDX, FOSL2, KRAS, TBL1XR1	28	CHD7, HEY2, CTNNB1, PRICKLE1, ARID1A, SMAD7, LRP6, TRIM71, MTHFD1L
development	organ morphogenesis	24	0.0297	0.0292038	NOTCH2|KDM5B|ZFAND5|CHD7|AXIN2|ARID1A|FOXO1|CTGF|SAV1|SMAD7|LRP6|MTHFD1L|HEY2|GNAS|CTNNB1|KRAS	NOTCH2, CHD7, HEY2, CTNNB1, CCM2, AXIN2, PRICKLE1, SMAD6, ARID1A, SAV1, SMAD7, LRP6, FOXO1, QKI, CTGF, RNF213, ACKR3, ZFAND5, TRIM71, MTHFD1L, GNAS, SKIL, PPP1R16B, KDM5B, RDX, FOSL2, KRAS, TBL1XR1	28	CHD7, HEY2, CTNNB1, PRICKLE1, ARID1A, SMAD7, LRP6, TRIM71, MTHFD1L
development	epithelial tube morphogenesis	24	0.0338	0.0292038	TRIM71|KDM5B|MTHFD1L|CTNNB1|KRAS|CCM2|PRICKLE1|ARID1A|LRP6	NOTCH2, CHD7, HEY2, CTNNB1, CCM2, AXIN2, PRICKLE1, SMAD6, ARID1A, SAV1, SMAD7, LRP6, FOXO1, QKI, CTGF, RNF213, ACKR3, ZFAND5, TRIM71, MTHFD1L, GNAS, SKIL, PPP1R16B, KDM5B, RDX, FOSL2, KRAS, TBL1XR1	28	CHD7, HEY2, CTNNB1, PRICKLE1, ARID1A, SMAD7, LRP6, TRIM71, MTHFD1L
development	tube morphogenesis	24	0.0294	0.0292038	TRIM71|KDM5B|MTHFD1L|CHD7|CTNNB1|KRAS|CCM2|PRICKLE1|ARID1A|LRP6	NOTCH2, CHD7, HEY2, CTNNB1, CCM2, AXIN2, PRICKLE1, SMAD6, ARID1A, SAV1, SMAD7, LRP6, FOXO1, QKI, CTGF, RNF213, ACKR3, ZFAND5, TRIM71, MTHFD1L, GNAS, SKIL, PPP1R16B, KDM5B, RDX, FOSL2, KRAS, TBL1XR1	28	CHD7, HEY2, CTNNB1, PRICKLE1, ARID1A, SMAD7, LRP6, TRIM71, MTHFD1L
development	tube development	24	0.0173	0.0292038	TRIM71|KDM5B|CHD7|PRICKLE1|SMAD6|ARID1A|CTGF|SAV1|SMAD7|LRP6|MTHFD1L|CTNNB1|KRAS|CCM2	NOTCH2, CHD7, HEY2, CTNNB1, CCM2, AXIN2, PRICKLE1, SMAD6, ARID1A, SAV1, SMAD7, LRP6, FOXO1, QKI, CTGF, RNF213, ACKR3, ZFAND5, TRIM71, MTHFD1L, GNAS, SKIL, PPP1R16B, KDM5B, RDX, FOSL2, KRAS, TBL1XR1	28	CHD7, HEY2, CTNNB1, PRICKLE1, ARID1A, SMAD7, LRP6, TRIM71, MTHFD1L
development	neural tube closure	24	0.0492	0.0292038	TRIM71|MTHFD1L|PRICKLE1|ARID1A|LRP6	NOTCH2, CHD7, HEY2, CTNNB1, CCM2, AXIN2, PRICKLE1, SMAD6, ARID1A, SAV1, SMAD7, LRP6, FOXO1, QKI, CTGF, RNF213, ACKR3, ZFAND5, TRIM71, MTHFD1L, GNAS, SKIL, PPP1R16B, KDM5B, RDX, FOSL2, KRAS, TBL1XR1	28	CHD7, HEY2, CTNNB1, PRICKLE1, ARID1A, SMAD7, LRP6, TRIM71, MTHFD1L
development	tube closure	24	0.0492	0.0292038	TRIM71|MTHFD1L|PRICKLE1|ARID1A|LRP6	NOTCH2, CHD7, HEY2, CTNNB1, CCM2, AXIN2, PRICKLE1, SMAD6, ARID1A, SAV1, SMAD7, LRP6, FOXO1, QKI, CTGF, RNF213, ACKR3, ZFAND5, TRIM71, MTHFD1L, GNAS, SKIL, PPP1R16B, KDM5B, RDX, FOSL2, KRAS, TBL1XR1	28	CHD7, HEY2, CTNNB1, PRICKLE1, ARID1A, SMAD7, LRP6, TRIM71, MTHFD1L
development	morphogenesis of embryonic epithelium	24	0.0462	0.0292038	TRIM71|MTHFD1L|CTNNB1|PRICKLE1|ARID1A|LRP6	NOTCH2, CHD7, HEY2, CTNNB1, CCM2, AXIN2, PRICKLE1, SMAD6, ARID1A, SAV1, SMAD7, LRP6, FOXO1, QKI, CTGF, RNF213, ACKR3, ZFAND5, TRIM71, MTHFD1L, GNAS, SKIL, PPP1R16B, KDM5B, RDX, FOSL2, KRAS, TBL1XR1	28	CHD7, HEY2, CTNNB1, PRICKLE1, ARID1A, SMAD7, LRP6, TRIM71, MTHFD1L
development	tube formation	24	0.0439	0.0292038	TRIM71|MTHFD1L|CTNNB1|PRICKLE1|ARID1A|LRP6	NOTCH2, CHD7, HEY2, CTNNB1, CCM2, AXIN2, PRICKLE1, SMAD6, ARID1A, SAV1, SMAD7, LRP6, FOXO1, QKI, CTGF, RNF213, ACKR3, ZFAND5, TRIM71, MTHFD1L, GNAS, SKIL, PPP1R16B, KDM5B, RDX, FOSL2, KRAS, TBL1XR1	28	CHD7, HEY2, CTNNB1, PRICKLE1, ARID1A, SMAD7, LRP6, TRIM71, MTHFD1L
development	embryonic epithelial tube formation	24	0.0338	0.0292038	TRIM71|MTHFD1L|CTNNB1|PRICKLE1|ARID1A|LRP6	NOTCH2, CHD7, HEY2, CTNNB1, CCM2, AXIN2, PRICKLE1, SMAD6, ARID1A, SAV1, SMAD7, LRP6, FOXO1, QKI, CTGF, RNF213, ACKR3, ZFAND5, TRIM71, MTHFD1L, GNAS, SKIL, PPP1R16B, KDM5B, RDX, FOSL2, KRAS, TBL1XR1	28	CHD7, HEY2, CTNNB1, PRICKLE1, ARID1A, SMAD7, LRP6, TRIM71, MTHFD1L
development	epithelial tube formation	24	0.0338	0.0292038	TRIM71|MTHFD1L|CTNNB1|PRICKLE1|ARID1A|LRP6	NOTCH2, CHD7, HEY2, CTNNB1, CCM2, AXIN2, PRICKLE1, SMAD6, ARID1A, SAV1, SMAD7, LRP6, FOXO1, QKI, CTGF, RNF213, ACKR3, ZFAND5, TRIM71, MTHFD1L, GNAS, SKIL, PPP1R16B, KDM5B, RDX, FOSL2, KRAS, TBL1XR1	28	CHD7, HEY2, CTNNB1, PRICKLE1, ARID1A, SMAD7, LRP6, TRIM71, MTHFD1L
signalling and SMAD phosphorylation	cell surface receptor signaling pathway involved in heart development	5	0.0363	0.02887	NOTCH2|HEY2|CTNNB1	SNX25, LDLRAD4, SMAD6, SMAD7, SKIL	5	SNX25, LDLRAD4, SMAD6, SMAD7
signalling and SMAD phosphorylation	regulation of pathway-restricted SMAD protein phosphorylation	5	0.039	0.02887	SNX25|LDLRAD4|SMAD6|SMAD7	SNX25, LDLRAD4, SMAD6, SMAD7, SKIL	5	SNX25, LDLRAD4, SMAD6, SMAD7
signalling and SMAD phosphorylation	negative regulation of pathway-restricted SMAD protein phosphorylation	5	0.00145	0.02887	SNX25|LDLRAD4|SMAD6|SMAD7	SNX25, LDLRAD4, SMAD6, SMAD7, SKIL	5	SNX25, LDLRAD4, SMAD6, SMAD7
signalling and SMAD phosphorylation	negative regulation of cellular response to transforming growth factor beta stimulus	5	0.0338	0.02887	SNX25|LDLRAD4|SMAD6|SKIL|SMAD7	SNX25, LDLRAD4, SMAD6, SMAD7, SKIL	5	SNX25, LDLRAD4, SMAD6, SMAD7
signalling and SMAD phosphorylation	negative regulation of transforming growth factor beta receptor signaling pathway	5	0.0338	0.02887	SNX25|LDLRAD4|SMAD6|SKIL|SMAD7	SNX25, LDLRAD4, SMAD6, SMAD7, SKIL	5	SNX25, LDLRAD4, SMAD6, SMAD7
Wnt signaling pathway and axis specification	canonical Wnt signaling pathway involved in regulation of cell proliferation	5	0.0338	0.028882	CTNNB1|LRP6	CTNNB1, AXIN2, TTC21B, SMAD6, LRP6, HEY2	6	CTNNB1, AXIN2, SMAD6, LRP6
Wnt signaling pathway and axis specification	regulation of centromeric sister chromatid cohesion	5	0.0338	0.028882	CTNNB1|AXIN2	CTNNB1, AXIN2, TTC21B, SMAD6, LRP6, HEY2	6	CTNNB1, AXIN2, SMAD6, LRP6
Wnt signaling pathway and axis specification	dorsal/ventral pattern formation	5	0.0363	0.028882	TTC21B|CTNNB1|AXIN2|SMAD6|LRP6	CTNNB1, AXIN2, TTC21B, SMAD6, LRP6, HEY2	6	CTNNB1, AXIN2, SMAD6, LRP6
Wnt signaling pathway and axis specification	axis specification	5	0.0338	0.028882	HEY2|CTNNB1|AXIN2|SMAD6|LRP6	CTNNB1, AXIN2, TTC21B, SMAD6, LRP6, HEY2	6	CTNNB1, AXIN2, SMAD6, LRP6
Wnt signaling pathway and axis specification	dorsal/ventral axis specification	5	0.00671	0.028882	CTNNB1|AXIN2|SMAD6|LRP6	CTNNB1, AXIN2, TTC21B, SMAD6, LRP6, HEY2	6	CTNNB1, AXIN2, SMAD6, LRP6
endothelium development	endothelium development	4	0.0492	0.03545	PPP1R16B|RDX|HEY2|CTNNB1|CCM2	PPP1R16B, RDX, HEY2, CTNNB1, CCM2, ACKR3, QKI	7	PPP1R16B, RDX, HEY2, CTNNB1, CCM2
endothelium development	endothelial cell differentiation	4	0.0338	0.03545	PPP1R16B|RDX|HEY2|CTNNB1|CCM2	PPP1R16B, RDX, HEY2, CTNNB1, CCM2, ACKR3, QKI	7	PPP1R16B, RDX, HEY2, CTNNB1, CCM2
endothelium development	endothelial cell development	4	0.0363	0.03545	PPP1R16B|RDX|CTNNB1|CCM2	PPP1R16B, RDX, HEY2, CTNNB1, CCM2, ACKR3, QKI	7	PPP1R16B, RDX, HEY2, CTNNB1, CCM2
endothelium development	vasculogenesis	4	0.0225	0.03545	HEY2|ACKR3|CTNNB1|CCM2|QKI	PPP1R16B, RDX, HEY2, CTNNB1, CCM2, ACKR3, QKI	7	PPP1R16B, RDX, HEY2, CTNNB1, CCM2
neuronal stem cell maintenance	neuronal stem cell population maintenance	1	0.046248	0.046248	HOOK3|FOXO3|FOXO1	HOOK3|FOXO3|FOXO1	3	HOOK3|FOXO3|FOXO1
response to stimulus	response to stimulus	1	0.029388	0.029388	TRIM71|KDM5B|CHRM4|ZFAND5|CHD7|JADE1|HMGB3|PPP2R2A|IPO7|PITPNC1|CTGF|KHK|PPP4R1|OPN1LW|HEY2|PDE8A|APPL2|WSB1|KDM2A|PAQR3|TCF12|AXIN2|ARID1A|TBL1XR1|KIAA0368|GPR160|CDC42EP3|SNURF|SLC29A1|NOTCH2|NFAT5|CTF1|NOTCH2NL|PRICKLE1|FOXO3|FOXO1|SAV1|LRP6|GLRA3|PNMA1|TTC21B|MAP7|E2F2|RAB11FIP2|SKIL|TRDMT1|APOBEC3D|MAP3K1|RASL10B|SIAH1|RDX|MARCH8|FOXN3|SMAD6|DNAJC15|SMAD7|RNF103|PROC|ABI2|GNAS|UBA3|MSRB2|ACK…	TRIM71|KDM5B|CHRM4|ZFAND5|CHD7|JADE1|HMGB3|PPP2R2A|IPO7|PITPNC1|CTGF|KHK|PPP4R1|OPN1LW|HEY2|PDE8A|APPL2|WSB1|KDM2A|PAQR3|TCF12|AXIN2|ARID1A|TBL1XR1|KIAA0368|GPR160|CDC42EP3|SNURF|SLC29A1|NOTCH2|NFAT5|CTF1|NOTCH2NL|PRICKLE1|FOXO3|FOXO1|SAV1|LRP6|GLRA3|PNMA1|TTC21B|MAP7|E2F2|RAB11FIP2|SKIL|TRDMT1|APOBEC3D|MAP3K1|RASL10B|SIAH1|RDX|MARCH8|FOXN3|SMAD6|DNAJC15|SMAD7|RNF103|PROC|ABI2|GNAS|UBA3|MSRB2|ACK…	70	TRIM71|KDM5B|CHRM4|ZFAND5|CHD7|JADE1|HMGB3|PPP2R2A|IPO7|PITPNC1|CTGF|KHK|PPP4R1|OPN1LW|HEY2|PDE8A|APPL2|WSB1|KDM2A|PAQR3|TCF12|AXIN2|ARID1A|TBL1XR1|KIAA0368|GPR160|CDC42EP3|SNURF|SLC29A1|NOTCH2|NFAT5|CTF1|NOTCH2NL|PRICKLE1|FOXO3|FOXO1|SAV1|LRP6|GLRA3|PNMA1|TTC21B|MAP7|E2F2|RAB11FIP2|SKIL|TRDMT1|APOBEC3D|MAP3K1|RASL10B|SIAH1|RDX|MARCH8|FOXN3|SMAD6|DNAJC15|SMAD7|RNF103|PROC|ABI2|GNAS|UBA3|MSRB2|ACK…
stem cell differentiation	regulation of stem cell differentiation	1	0.033763	0.033763	CTNNB1|LDLRAD4|AXIN2|PRICKLE1|SAV1|SMAD7	CTNNB1|LDLRAD4|AXIN2|PRICKLE1|SAV1|SMAD7	6	CTNNB1|LDLRAD4|AXIN2|PRICKLE1|SAV1|SMAD7
Cluster	Functions	Genes	Aver_Q
signalling and SMAD phosphorylation	5	5	0.02887
Wnt signaling pathway and axis specification	5	6	0.028882
development	24	28	0.0292038
response to stimulus	1	70	0.029388
stem cell differentiation	1	6	0.033763
endothelium development	4	7	0.03545
neuronal stem cell maintenance	1	3	0.046248

## Sheet: Table 2.2
Cluster.Name	Functions	N_f	Q	Aver_Q	Genes	All_Genes	N_g_all	Core_genes
system development	lamellipodium assembly	8	0.0487	0.0150188	CARMIL1|GOLPH3|CAPZB|PTPRO|NCK2|WASF2	PRDM8, GFI1, RTKN2, EHMT1, JMJD1C, LCLAT1, EIF4ENIF1, COL4A3BP, TBK1, ALCAM, PIP4K2A, BBX, EPC1, PLXNC1, MACROD2, FAM3C, MEF2A, TPD52, CAST, MEF2C, MBNL1, MORC3, TLE1, ZNF281, MYH15, DYRK1A, RFX3, ARID5B, LIG4, FRS2, UNC5C, ACSL4, FNDC3A, FOXP1, ADAM19, CACNB2, TBL1XR1, RUFY3, TXNIP, ZNF831, UTRN, KIF20B, ATF3, DSC3, ANKRD17, RNASEH2B, NRN1, DHX9, MAPKAP1, CUL3, TSHZ1, TSHZ2, SLC1A2, PRDM14, ADRB…	207	PRDM8, GFI1, RTKN2, EHMT1, LCLAT1, EIF4ENIF1, COL4A3BP, ALCAM, PIP4K2A, BBX, EPC1, PLXNC1, MACROD2, FAM3C, MEF2A, TPD52, CAST, MEF2C, MBNL1, MORC3, TLE1, ZNF281, MYH15, DYRK1A, RFX3, ARID5B, LIG4, FRS2, UNC5C, ACSL4, FNDC3A, FOXP1, ADAM19, TBL1XR1, RUFY3, TXNIP, ZNF831, UTRN, KIF20B, ATF3, ANKRD17, RNASEH2B, NRN1, MAPKAP1, CUL3, TSHZ1, TSHZ2, SLC1A2, PRDM14, ADRB2, STK4, MC2R, INPP5F, BAG3, MAP2,…
system development	single-multicellular organism process	8	0.00771	0.0150188	PRDM8|GFI1|RTKN2|EHMT1|JMJD1C|LCLAT1|EIF4ENIF1|COL4A3BP|TBK1|ALCAM|PIP4K2A|BBX|EPC1|PLXNC1|MACROD2|FAM3C|MEF2A|TPD52|CAST|MEF2C|MBNL1|MORC3|TLE1|ZNF281|MYH15|DYRK1A|RFX3|ARID5B|LIG4|FRS2|UNC5C|ACSL4|FNDC3A|FOXP1|ADAM19|CACNB2|TBL1XR1|RUFY3|TXNIP|ZNF831|UTRN|KIF20B|ATF3|DSC3|ANKRD17|RNASEH2B|NRN1|DHX9|MAPKAP1|CUL3|TSHZ1|TSHZ2|SLC1A2|PRDM14|ADRB2|STK4|MC2R|INPP5F|BAG3|MAP2|HIVEP1|ST8SIA4|STAP1|MBP|…	PRDM8, GFI1, RTKN2, EHMT1, JMJD1C, LCLAT1, EIF4ENIF1, COL4A3BP, TBK1, ALCAM, PIP4K2A, BBX, EPC1, PLXNC1, MACROD2, FAM3C, MEF2A, TPD52, CAST, MEF2C, MBNL1, MORC3, TLE1, ZNF281, MYH15, DYRK1A, RFX3, ARID5B, LIG4, FRS2, UNC5C, ACSL4, FNDC3A, FOXP1, ADAM19, CACNB2, TBL1XR1, RUFY3, TXNIP, ZNF831, UTRN, KIF20B, ATF3, DSC3, ANKRD17, RNASEH2B, NRN1, DHX9, MAPKAP1, CUL3, TSHZ1, TSHZ2, SLC1A2, PRDM14, ADRB…	207	PRDM8, GFI1, RTKN2, EHMT1, LCLAT1, EIF4ENIF1, COL4A3BP, ALCAM, PIP4K2A, BBX, EPC1, PLXNC1, MACROD2, FAM3C, MEF2A, TPD52, CAST, MEF2C, MBNL1, MORC3, TLE1, ZNF281, MYH15, DYRK1A, RFX3, ARID5B, LIG4, FRS2, UNC5C, ACSL4, FNDC3A, FOXP1, ADAM19, TBL1XR1, RUFY3, TXNIP, ZNF831, UTRN, KIF20B, ATF3, ANKRD17, RNASEH2B, NRN1, MAPKAP1, CUL3, TSHZ1, TSHZ2, SLC1A2, PRDM14, ADRB2, STK4, MC2R, INPP5F, BAG3, MAP2,…
system development	multicellular organismal process	8	0.00505	0.0150188	GFI1|EHMT1|JMJD1C|TBK1|ALCAM|PIP4K2A|BBX|EPC1|MEF2A|MEF2C|MBNL1|ZNF281|RFX3|FRS2|UNC5C|ACSL4|FNDC3A|RUFY3|TXNIP|ZNF831|KIF20B|OR5A2|ATF3|NRN1|DHX9|MAPKAP1|TSHZ1|TSHZ2|PRDM14|MC2R|INPP5F|MAP2|HIVEP1|ST8SIA4|TSPAN2|LTA4H|HIVEP2|RREB1|LYN|FZD1|CARMIL1|FAM9C|DCLK2|TAS2R38|CP|SMARCA2|GDF7|DAZL|VANGL2|VNN2|SSPN|STRN|ATM|MSTN|PTPRO|ADK|LIMD1|PHEX|M1AP|AKAP13|MED14|SIPA1L1|PPP3CC|TMSB4X|TCTN1|DUSP4|SYK|T…	PRDM8, GFI1, RTKN2, EHMT1, JMJD1C, LCLAT1, EIF4ENIF1, COL4A3BP, TBK1, ALCAM, PIP4K2A, BBX, EPC1, PLXNC1, MACROD2, FAM3C, MEF2A, TPD52, CAST, MEF2C, MBNL1, MORC3, TLE1, ZNF281, MYH15, DYRK1A, RFX3, ARID5B, LIG4, FRS2, UNC5C, ACSL4, FNDC3A, FOXP1, ADAM19, CACNB2, TBL1XR1, RUFY3, TXNIP, ZNF831, UTRN, KIF20B, ATF3, DSC3, ANKRD17, RNASEH2B, NRN1, DHX9, MAPKAP1, CUL3, TSHZ1, TSHZ2, SLC1A2, PRDM14, ADRB…	207	PRDM8, GFI1, RTKN2, EHMT1, LCLAT1, EIF4ENIF1, COL4A3BP, ALCAM, PIP4K2A, BBX, EPC1, PLXNC1, MACROD2, FAM3C, MEF2A, TPD52, CAST, MEF2C, MBNL1, MORC3, TLE1, ZNF281, MYH15, DYRK1A, RFX3, ARID5B, LIG4, FRS2, UNC5C, ACSL4, FNDC3A, FOXP1, ADAM19, TBL1XR1, RUFY3, TXNIP, ZNF831, UTRN, KIF20B, ATF3, ANKRD17, RNASEH2B, NRN1, MAPKAP1, CUL3, TSHZ1, TSHZ2, SLC1A2, PRDM14, ADRB2, STK4, MC2R, INPP5F, BAG3, MAP2,…
system development	system development	8	0.0272	0.0150188	PRDM8|GFI1|RTKN2|EIF4ENIF1|COL4A3BP|ALCAM|PIP4K2A|BBX|EPC1|PLXNC1|MACROD2|MEF2A|TPD52|CAST|MEF2C|MBNL1|TLE1|MYH15|DYRK1A|RFX3|ARID5B|LIG4|FRS2|UNC5C|ACSL4|FNDC3A|FOXP1|ADAM19|TBL1XR1|RUFY3|TXNIP|UTRN|KIF20B|ATF3|ANKRD17|NRN1|MAPKAP1|CUL3|TSHZ1|SLC1A2|ADRB2|STK4|MC2R|INPP5F|BAG3|MAP2|ST8SIA4|STAP1|MBP|TSPAN2|LTA4H|CCDC141|LYN|FZD1|SLC4A10|DCLK2|FOXN2|CP|SMARCA2|ARHGAP24|GDF7|RCAN1|VANGL2|PTPRC|DLG…	PRDM8, GFI1, RTKN2, EHMT1, JMJD1C, LCLAT1, EIF4ENIF1, COL4A3BP, TBK1, ALCAM, PIP4K2A, BBX, EPC1, PLXNC1, MACROD2, FAM3C, MEF2A, TPD52, CAST, MEF2C, MBNL1, MORC3, TLE1, ZNF281, MYH15, DYRK1A, RFX3, ARID5B, LIG4, FRS2, UNC5C, ACSL4, FNDC3A, FOXP1, ADAM19, CACNB2, TBL1XR1, RUFY3, TXNIP, ZNF831, UTRN, KIF20B, ATF3, DSC3, ANKRD17, RNASEH2B, NRN1, DHX9, MAPKAP1, CUL3, TSHZ1, TSHZ2, SLC1A2, PRDM14, ADRB…	207	PRDM8, GFI1, RTKN2, EHMT1, LCLAT1, EIF4ENIF1, COL4A3BP, ALCAM, PIP4K2A, BBX, EPC1, PLXNC1, MACROD2, FAM3C, MEF2A, TPD52, CAST, MEF2C, MBNL1, MORC3, TLE1, ZNF281, MYH15, DYRK1A, RFX3, ARID5B, LIG4, FRS2, UNC5C, ACSL4, FNDC3A, FOXP1, ADAM19, TBL1XR1, RUFY3, TXNIP, ZNF831, UTRN, KIF20B, ATF3, ANKRD17, RNASEH2B, NRN1, MAPKAP1, CUL3, TSHZ1, TSHZ2, SLC1A2, PRDM14, ADRB2, STK4, MC2R, INPP5F, BAG3, MAP2,…
system development	anatomical structure development	8	0.0131	0.0150188	PRDM8|GFI1|RTKN2|EHMT1|LCLAT1|EIF4ENIF1|COL4A3BP|ALCAM|PIP4K2A|BBX|EPC1|PLXNC1|MACROD2|FAM3C|MEF2A|TPD52|CAST|MEF2C|MBNL1|MORC3|TLE1|ZNF281|MYH15|DYRK1A|RFX3|ARID5B|LIG4|FRS2|UNC5C|ACSL4|FNDC3A|FOXP1|ADAM19|TBL1XR1|RUFY3|TXNIP|ZNF831|UTRN|KIF20B|ATF3|ANKRD17|RNASEH2B|NRN1|MAPKAP1|CUL3|TSHZ1|TSHZ2|SLC1A2|PRDM14|ADRB2|STK4|MC2R|INPP5F|BAG3|MAP2|HIVEP1|ST8SIA4|STAP1|MBP|TSPAN2|LTA4H|HIVEP2|CCDC141|R…	PRDM8, GFI1, RTKN2, EHMT1, JMJD1C, LCLAT1, EIF4ENIF1, COL4A3BP, TBK1, ALCAM, PIP4K2A, BBX, EPC1, PLXNC1, MACROD2, FAM3C, MEF2A, TPD52, CAST, MEF2C, MBNL1, MORC3, TLE1, ZNF281, MYH15, DYRK1A, RFX3, ARID5B, LIG4, FRS2, UNC5C, ACSL4, FNDC3A, FOXP1, ADAM19, CACNB2, TBL1XR1, RUFY3, TXNIP, ZNF831, UTRN, KIF20B, ATF3, DSC3, ANKRD17, RNASEH2B, NRN1, DHX9, MAPKAP1, CUL3, TSHZ1, TSHZ2, SLC1A2, PRDM14, ADRB…	207	PRDM8, GFI1, RTKN2, EHMT1, LCLAT1, EIF4ENIF1, COL4A3BP, ALCAM, PIP4K2A, BBX, EPC1, PLXNC1, MACROD2, FAM3C, MEF2A, TPD52, CAST, MEF2C, MBNL1, MORC3, TLE1, ZNF281, MYH15, DYRK1A, RFX3, ARID5B, LIG4, FRS2, UNC5C, ACSL4, FNDC3A, FOXP1, ADAM19, TBL1XR1, RUFY3, TXNIP, ZNF831, UTRN, KIF20B, ATF3, ANKRD17, RNASEH2B, NRN1, MAPKAP1, CUL3, TSHZ1, TSHZ2, SLC1A2, PRDM14, ADRB2, STK4, MC2R, INPP5F, BAG3, MAP2,…
system development	multicellular organism development	8	0.00613	0.0150188	PRDM8|GFI1|RTKN2|EHMT1|LCLAT1|EIF4ENIF1|COL4A3BP|ALCAM|PIP4K2A|BBX|EPC1|PLXNC1|MACROD2|FAM3C|MEF2A|TPD52|CAST|MEF2C|MBNL1|MORC3|TLE1|ZNF281|MYH15|DYRK1A|RFX3|ARID5B|LIG4|FRS2|UNC5C|ACSL4|FNDC3A|FOXP1|ADAM19|TBL1XR1|RUFY3|TXNIP|ZNF831|UTRN|KIF20B|ATF3|ANKRD17|RNASEH2B|NRN1|MAPKAP1|CUL3|TSHZ1|TSHZ2|SLC1A2|PRDM14|ADRB2|STK4|MC2R|INPP5F|BAG3|MAP2|HIVEP1|ST8SIA4|STAP1|MBP|TSPAN2|LTA4H|HIVEP2|CCDC141|R…	PRDM8, GFI1, RTKN2, EHMT1, JMJD1C, LCLAT1, EIF4ENIF1, COL4A3BP, TBK1, ALCAM, PIP4K2A, BBX, EPC1, PLXNC1, MACROD2, FAM3C, MEF2A, TPD52, CAST, MEF2C, MBNL1, MORC3, TLE1, ZNF281, MYH15, DYRK1A, RFX3, ARID5B, LIG4, FRS2, UNC5C, ACSL4, FNDC3A, FOXP1, ADAM19, CACNB2, TBL1XR1, RUFY3, TXNIP, ZNF831, UTRN, KIF20B, ATF3, DSC3, ANKRD17, RNASEH2B, NRN1, DHX9, MAPKAP1, CUL3, TSHZ1, TSHZ2, SLC1A2, PRDM14, ADRB…	207	PRDM8, GFI1, RTKN2, EHMT1, LCLAT1, EIF4ENIF1, COL4A3BP, ALCAM, PIP4K2A, BBX, EPC1, PLXNC1, MACROD2, FAM3C, MEF2A, TPD52, CAST, MEF2C, MBNL1, MORC3, TLE1, ZNF281, MYH15, DYRK1A, RFX3, ARID5B, LIG4, FRS2, UNC5C, ACSL4, FNDC3A, FOXP1, ADAM19, TBL1XR1, RUFY3, TXNIP, ZNF831, UTRN, KIF20B, ATF3, ANKRD17, RNASEH2B, NRN1, MAPKAP1, CUL3, TSHZ1, TSHZ2, SLC1A2, PRDM14, ADRB2, STK4, MC2R, INPP5F, BAG3, MAP2,…
system development	single-organism developmental process	8	0.00613	0.0150188	PRDM8|GFI1|RTKN2|EHMT1|LCLAT1|EIF4ENIF1|COL4A3BP|ALCAM|PIP4K2A|BBX|EPC1|PLXNC1|MACROD2|FAM3C|MEF2A|TPD52|CAST|MEF2C|MBNL1|MORC3|TLE1|ZNF281|MYH15|DYRK1A|RFX3|ARID5B|LIG4|FRS2|UNC5C|ACSL4|FNDC3A|FOXP1|ADAM19|TBL1XR1|RUFY3|TXNIP|ZNF831|UTRN|KIF20B|ATF3|ANKRD17|RNASEH2B|NRN1|DHX9|MAPKAP1|CUL3|TSHZ1|TSHZ2|SLC1A2|PRDM14|ADRB2|STK4|MC2R|INPP5F|BAG3|MAP2|HIVEP1|ST8SIA4|STAP1|MBP|TSPAN2|LTA4H|HIVEP2|CCDC…	PRDM8, GFI1, RTKN2, EHMT1, JMJD1C, LCLAT1, EIF4ENIF1, COL4A3BP, TBK1, ALCAM, PIP4K2A, BBX, EPC1, PLXNC1, MACROD2, FAM3C, MEF2A, TPD52, CAST, MEF2C, MBNL1, MORC3, TLE1, ZNF281, MYH15, DYRK1A, RFX3, ARID5B, LIG4, FRS2, UNC5C, ACSL4, FNDC3A, FOXP1, ADAM19, CACNB2, TBL1XR1, RUFY3, TXNIP, ZNF831, UTRN, KIF20B, ATF3, DSC3, ANKRD17, RNASEH2B, NRN1, DHX9, MAPKAP1, CUL3, TSHZ1, TSHZ2, SLC1A2, PRDM14, ADRB…	207	PRDM8, GFI1, RTKN2, EHMT1, LCLAT1, EIF4ENIF1, COL4A3BP, ALCAM, PIP4K2A, BBX, EPC1, PLXNC1, MACROD2, FAM3C, MEF2A, TPD52, CAST, MEF2C, MBNL1, MORC3, TLE1, ZNF281, MYH15, DYRK1A, RFX3, ARID5B, LIG4, FRS2, UNC5C, ACSL4, FNDC3A, FOXP1, ADAM19, TBL1XR1, RUFY3, TXNIP, ZNF831, UTRN, KIF20B, ATF3, ANKRD17, RNASEH2B, NRN1, MAPKAP1, CUL3, TSHZ1, TSHZ2, SLC1A2, PRDM14, ADRB2, STK4, MC2R, INPP5F, BAG3, MAP2,…
system development	developmental process	8	0.00613	0.0150188	PRDM8|GFI1|RTKN2|EHMT1|LCLAT1|EIF4ENIF1|COL4A3BP|ALCAM|PIP4K2A|BBX|EPC1|PLXNC1|MACROD2|FAM3C|MEF2A|TPD52|CAST|MEF2C|MBNL1|MORC3|TLE1|ZNF281|MYH15|DYRK1A|RFX3|ARID5B|LIG4|FRS2|UNC5C|ACSL4|FNDC3A|FOXP1|ADAM19|TBL1XR1|RUFY3|TXNIP|ZNF831|UTRN|KIF20B|ATF3|ANKRD17|RNASEH2B|NRN1|DHX9|MAPKAP1|CUL3|TSHZ1|TSHZ2|SLC1A2|PRDM14|ADRB2|STK4|MC2R|INPP5F|BAG3|MAP2|HIVEP1|ST8SIA4|STAP1|MBP|TSPAN2|LTA4H|HIVEP2|CCDC…	PRDM8, GFI1, RTKN2, EHMT1, JMJD1C, LCLAT1, EIF4ENIF1, COL4A3BP, TBK1, ALCAM, PIP4K2A, BBX, EPC1, PLXNC1, MACROD2, FAM3C, MEF2A, TPD52, CAST, MEF2C, MBNL1, MORC3, TLE1, ZNF281, MYH15, DYRK1A, RFX3, ARID5B, LIG4, FRS2, UNC5C, ACSL4, FNDC3A, FOXP1, ADAM19, CACNB2, TBL1XR1, RUFY3, TXNIP, ZNF831, UTRN, KIF20B, ATF3, DSC3, ANKRD17, RNASEH2B, NRN1, DHX9, MAPKAP1, CUL3, TSHZ1, TSHZ2, SLC1A2, PRDM14, ADRB…	207	PRDM8, GFI1, RTKN2, EHMT1, LCLAT1, EIF4ENIF1, COL4A3BP, ALCAM, PIP4K2A, BBX, EPC1, PLXNC1, MACROD2, FAM3C, MEF2A, TPD52, CAST, MEF2C, MBNL1, MORC3, TLE1, ZNF281, MYH15, DYRK1A, RFX3, ARID5B, LIG4, FRS2, UNC5C, ACSL4, FNDC3A, FOXP1, ADAM19, TBL1XR1, RUFY3, TXNIP, ZNF831, UTRN, KIF20B, ATF3, ANKRD17, RNASEH2B, NRN1, MAPKAP1, CUL3, TSHZ1, TSHZ2, SLC1A2, PRDM14, ADRB2, STK4, MC2R, INPP5F, BAG3, MAP2,…
B cell function	B cell proliferation	9	0.00613	0.0157711	MEF2C|CR2|PTPRC|CD40LG|CD180|PLCL2|BCL2	MEF2C, CR2, TBK1, PTPRC, CD40LG, RIPK2, FLT3, DOCK8, CD180, PLCL2, BCL2, PIK3CG, PTGER4, PLEK, HMGB1, HDAC9, NCK2, LYN, TPD52, CAST, SYK, RHOH, LIG4, FOXP1, KLF6, BANK1, GNAS, MYH9, ATM, TLR7, TCF4, LCP1	32	MEF2C, CR2, TBK1, PTPRC, CD40LG, RIPK2, FLT3, DOCK8, CD180, PLCL2, BCL2, PIK3CG, HDAC9, TPD52, FOXP1, KLF6, ATM
B cell function	leukocyte proliferation	9	0.00613	0.0157711	MEF2C|CR2|TBK1|PTPRC|CD40LG|RIPK2|FLT3|DOCK8|CD180|PLCL2|BCL2|PIK3CG	MEF2C, CR2, TBK1, PTPRC, CD40LG, RIPK2, FLT3, DOCK8, CD180, PLCL2, BCL2, PIK3CG, PTGER4, PLEK, HMGB1, HDAC9, NCK2, LYN, TPD52, CAST, SYK, RHOH, LIG4, FOXP1, KLF6, BANK1, GNAS, MYH9, ATM, TLR7, TCF4, LCP1	32	MEF2C, CR2, TBK1, PTPRC, CD40LG, RIPK2, FLT3, DOCK8, CD180, PLCL2, BCL2, PIK3CG, HDAC9, TPD52, FOXP1, KLF6, ATM
B cell function	lymphocyte proliferation	9	0.00505	0.0157711	MEF2C|CR2|TBK1|PTPRC|CD40LG|RIPK2|FLT3|DOCK8|CD180|PLCL2|BCL2|PIK3CG	MEF2C, CR2, TBK1, PTPRC, CD40LG, RIPK2, FLT3, DOCK8, CD180, PLCL2, BCL2, PIK3CG, PTGER4, PLEK, HMGB1, HDAC9, NCK2, LYN, TPD52, CAST, SYK, RHOH, LIG4, FOXP1, KLF6, BANK1, GNAS, MYH9, ATM, TLR7, TCF4, LCP1	32	MEF2C, CR2, TBK1, PTPRC, CD40LG, RIPK2, FLT3, DOCK8, CD180, PLCL2, BCL2, PIK3CG, HDAC9, TPD52, FOXP1, KLF6, ATM
B cell function	mononuclear cell proliferation	9	0.00505	0.0157711	MEF2C|CR2|TBK1|PTPRC|CD40LG|RIPK2|FLT3|DOCK8|CD180|PLCL2|BCL2|PIK3CG	MEF2C, CR2, TBK1, PTPRC, CD40LG, RIPK2, FLT3, DOCK8, CD180, PLCL2, BCL2, PIK3CG, PTGER4, PLEK, HMGB1, HDAC9, NCK2, LYN, TPD52, CAST, SYK, RHOH, LIG4, FOXP1, KLF6, BANK1, GNAS, MYH9, ATM, TLR7, TCF4, LCP1	32	MEF2C, CR2, TBK1, PTPRC, CD40LG, RIPK2, FLT3, DOCK8, CD180, PLCL2, BCL2, PIK3CG, HDAC9, TPD52, FOXP1, KLF6, ATM
B cell function	cell activation	9	0.0487	0.0157711	PTGER4|FLT3|DOCK8|PLEK|HMGB1|HDAC9|PIK3CG|TBK1|NCK2|LYN|TPD52|CAST|MEF2C|CR2|SYK|RIPK2|CD180|PLCL2|RHOH|LIG4|FOXP1|KLF6|PTPRC|CD40LG|BANK1|BCL2|GNAS|MYH9|ATM|TLR7|TCF4|LCP1	MEF2C, CR2, TBK1, PTPRC, CD40LG, RIPK2, FLT3, DOCK8, CD180, PLCL2, BCL2, PIK3CG, PTGER4, PLEK, HMGB1, HDAC9, NCK2, LYN, TPD52, CAST, SYK, RHOH, LIG4, FOXP1, KLF6, BANK1, GNAS, MYH9, ATM, TLR7, TCF4, LCP1	32	MEF2C, CR2, TBK1, PTPRC, CD40LG, RIPK2, FLT3, DOCK8, CD180, PLCL2, BCL2, PIK3CG, HDAC9, TPD52, FOXP1, KLF6, ATM
B cell function	lymphocyte activation	9	0.00983	0.0157711	PTGER4|FLT3|DOCK8|HMGB1|HDAC9|PIK3CG|TBK1|NCK2|TPD52|MEF2C|CR2|SYK|RIPK2|CD180|PLCL2|RHOH|LIG4|FOXP1|KLF6|PTPRC|CD40LG|BANK1|BCL2|MYH9|ATM|LCP1	MEF2C, CR2, TBK1, PTPRC, CD40LG, RIPK2, FLT3, DOCK8, CD180, PLCL2, BCL2, PIK3CG, PTGER4, PLEK, HMGB1, HDAC9, NCK2, LYN, TPD52, CAST, SYK, RHOH, LIG4, FOXP1, KLF6, BANK1, GNAS, MYH9, ATM, TLR7, TCF4, LCP1	32	MEF2C, CR2, TBK1, PTPRC, CD40LG, RIPK2, FLT3, DOCK8, CD180, PLCL2, BCL2, PIK3CG, HDAC9, TPD52, FOXP1, KLF6, ATM
B cell function	leukocyte activation	9	0.0152	0.0157711	PTGER4|FLT3|DOCK8|HMGB1|HDAC9|PIK3CG|TBK1|NCK2|LYN|TPD52|MEF2C|CR2|SYK|RIPK2|CD180|PLCL2|RHOH|LIG4|FOXP1|KLF6|PTPRC|CD40LG|BANK1|BCL2|MYH9|ATM|TLR7|LCP1	MEF2C, CR2, TBK1, PTPRC, CD40LG, RIPK2, FLT3, DOCK8, CD180, PLCL2, BCL2, PIK3CG, PTGER4, PLEK, HMGB1, HDAC9, NCK2, LYN, TPD52, CAST, SYK, RHOH, LIG4, FOXP1, KLF6, BANK1, GNAS, MYH9, ATM, TLR7, TCF4, LCP1	32	MEF2C, CR2, TBK1, PTPRC, CD40LG, RIPK2, FLT3, DOCK8, CD180, PLCL2, BCL2, PIK3CG, HDAC9, TPD52, FOXP1, KLF6, ATM
B cell function	B cell differentiation	9	0.0397	0.0157711	TPD52|CR2|KLF6|CD40LG|FLT3|PLCL2|BCL2|ATM|HDAC9|FOXP1	MEF2C, CR2, TBK1, PTPRC, CD40LG, RIPK2, FLT3, DOCK8, CD180, PLCL2, BCL2, PIK3CG, PTGER4, PLEK, HMGB1, HDAC9, NCK2, LYN, TPD52, CAST, SYK, RHOH, LIG4, FOXP1, KLF6, BANK1, GNAS, MYH9, ATM, TLR7, TCF4, LCP1	32	MEF2C, CR2, TBK1, PTPRC, CD40LG, RIPK2, FLT3, DOCK8, CD180, PLCL2, BCL2, PIK3CG, HDAC9, TPD52, FOXP1, KLF6, ATM
B cell function	B cell activation	9	0.00615	0.0157711	TPD52|MEF2C|CR2|FLT3|CD180|PLCL2|LIG4|HDAC9|FOXP1|KLF6|PTPRC|CD40LG|BANK1|BCL2|ATM	MEF2C, CR2, TBK1, PTPRC, CD40LG, RIPK2, FLT3, DOCK8, CD180, PLCL2, BCL2, PIK3CG, PTGER4, PLEK, HMGB1, HDAC9, NCK2, LYN, TPD52, CAST, SYK, RHOH, LIG4, FOXP1, KLF6, BANK1, GNAS, MYH9, ATM, TLR7, TCF4, LCP1	32	MEF2C, CR2, TBK1, PTPRC, CD40LG, RIPK2, FLT3, DOCK8, CD180, PLCL2, BCL2, PIK3CG, HDAC9, TPD52, FOXP1, KLF6, ATM
cell adhesion	regulation of homotypic cell-cell adhesion	5	0.0336	0.028256	LYN|CD83|SYK|RIPK2|MAPKAP1|ADK|ADRB2|HMGB1|ZEB1|PTPRC|KIAA0922|CD40LG|UBASH3B|CD5|MYB|BTLA|NCK2|RICTOR|HLA-DOA|SOS1|HLA-DRB1|CD55	LYN, CD83, SYK, RIPK2, MAPKAP1, ADK, HMGB1, PTPRC, CD40LG, CD5, MYB, BTLA, NCK2, RICTOR, HLA-DRB1, CD55, SAMSN1, HLA-DOA, MEF2C, ZEB1, KIAA0922, BANK1, BCL2, ATM, SOS1, PLEK, ADRB2, UBASH3B, STAP1, PTGER4, ADAMDEC1, PTPRO, PIK3CG, DMD, CYTIP, RREB1, GBP1, CYTH1, CLASP1, CARMIL1, PLEKHA2, APOA1, LMO7, UTRN	44	LYN, CD83, SYK, RIPK2, MAPKAP1, ADK, HMGB1, PTPRC, CD40LG, CD5, MYB, BTLA, NCK2, RICTOR, HLA-DRB1, CD55, HLA-DOA, ZEB1, KIAA0922, BCL2, SOS1, ADRB2, UBASH3B
cell adhesion	positive regulation of T cell activation	5	0.0486	0.028256	LYN|CD83|SYK|RIPK2|MAPKAP1|ADK|HMGB1|PTPRC|CD40LG|CD5|MYB|BTLA|NCK2|RICTOR|HLA-DRB1|CD55	LYN, CD83, SYK, RIPK2, MAPKAP1, ADK, HMGB1, PTPRC, CD40LG, CD5, MYB, BTLA, NCK2, RICTOR, HLA-DRB1, CD55, SAMSN1, HLA-DOA, MEF2C, ZEB1, KIAA0922, BANK1, BCL2, ATM, SOS1, PLEK, ADRB2, UBASH3B, STAP1, PTGER4, ADAMDEC1, PTPRO, PIK3CG, DMD, CYTIP, RREB1, GBP1, CYTH1, CLASP1, CARMIL1, PLEKHA2, APOA1, LMO7, UTRN	44	LYN, CD83, SYK, RIPK2, MAPKAP1, ADK, HMGB1, PTPRC, CD40LG, CD5, MYB, BTLA, NCK2, RICTOR, HLA-DRB1, CD55, HLA-DOA, ZEB1, KIAA0922, BCL2, SOS1, ADRB2, UBASH3B
cell adhesion	regulation of lymphocyte activation	5	0.0311	0.028256	CD83|MAPKAP1|ADK|HMGB1|SAMSN1|MYB|BTLA|NCK2|RICTOR|HLA-DOA|CD55|LYN|MEF2C|SYK|RIPK2|ZEB1|PTPRC|KIAA0922|CD40LG|BANK1|CD5|BCL2|ATM|SOS1|HLA-DRB1	LYN, CD83, SYK, RIPK2, MAPKAP1, ADK, HMGB1, PTPRC, CD40LG, CD5, MYB, BTLA, NCK2, RICTOR, HLA-DRB1, CD55, SAMSN1, HLA-DOA, MEF2C, ZEB1, KIAA0922, BANK1, BCL2, ATM, SOS1, PLEK, ADRB2, UBASH3B, STAP1, PTGER4, ADAMDEC1, PTPRO, PIK3CG, DMD, CYTIP, RREB1, GBP1, CYTH1, CLASP1, CARMIL1, PLEKHA2, APOA1, LMO7, UTRN	44	LYN, CD83, SYK, RIPK2, MAPKAP1, ADK, HMGB1, PTPRC, CD40LG, CD5, MYB, BTLA, NCK2, RICTOR, HLA-DRB1, CD55, HLA-DOA, ZEB1, KIAA0922, BCL2, SOS1, ADRB2, UBASH3B
cell adhesion	regulation of cell activation	5	0.0212	0.028256	CD83|MAPKAP1|PLEK|ADK|ADRB2|HMGB1|SAMSN1|UBASH3B|MYB|BTLA|NCK2|STAP1|RICTOR|HLA-DOA|CD55|LYN|MEF2C|SYK|RIPK2|ZEB1|PTPRC|KIAA0922|CD40LG|BANK1|CD5|BCL2|ATM|SOS1|HLA-DRB1	LYN, CD83, SYK, RIPK2, MAPKAP1, ADK, HMGB1, PTPRC, CD40LG, CD5, MYB, BTLA, NCK2, RICTOR, HLA-DRB1, CD55, SAMSN1, HLA-DOA, MEF2C, ZEB1, KIAA0922, BANK1, BCL2, ATM, SOS1, PLEK, ADRB2, UBASH3B, STAP1, PTGER4, ADAMDEC1, PTPRO, PIK3CG, DMD, CYTIP, RREB1, GBP1, CYTH1, CLASP1, CARMIL1, PLEKHA2, APOA1, LMO7, UTRN	44	LYN, CD83, SYK, RIPK2, MAPKAP1, ADK, HMGB1, PTPRC, CD40LG, CD5, MYB, BTLA, NCK2, RICTOR, HLA-DRB1, CD55, HLA-DOA, ZEB1, KIAA0922, BCL2, SOS1, ADRB2, UBASH3B
cell adhesion	regulation of cell adhesion	5	0.00678	0.028256	PTGER4|ADAMDEC1|CD83|MAPKAP1|PTPRO|ADK|ADRB2|HMGB1|PIK3CG|UBASH3B|MYB|BTLA|NCK2|DMD|RICTOR|HLA-DOA|CYTIP|RREB1|GBP1|CD55|CYTH1|CLASP1|LYN|CARMIL1|SYK|RIPK2|PLEKHA2|APOA1|LMO7|ZEB1|PTPRC|KIAA0922|CD40LG|CD5|BCL2|UTRN|SOS1|HLA-DRB1	LYN, CD83, SYK, RIPK2, MAPKAP1, ADK, HMGB1, PTPRC, CD40LG, CD5, MYB, BTLA, NCK2, RICTOR, HLA-DRB1, CD55, SAMSN1, HLA-DOA, MEF2C, ZEB1, KIAA0922, BANK1, BCL2, ATM, SOS1, PLEK, ADRB2, UBASH3B, STAP1, PTGER4, ADAMDEC1, PTPRO, PIK3CG, DMD, CYTIP, RREB1, GBP1, CYTH1, CLASP1, CARMIL1, PLEKHA2, APOA1, LMO7, UTRN	44	LYN, CD83, SYK, RIPK2, MAPKAP1, ADK, HMGB1, PTPRC, CD40LG, CD5, MYB, BTLA, NCK2, RICTOR, HLA-DRB1, CD55, HLA-DOA, ZEB1, KIAA0922, BCL2, SOS1, ADRB2, UBASH3B
signalling	response to stimulus	11	0.0084	0.01282	ADAMDEC1|GFI1|EHMT1|JMJD1C|PPP2R2A|CBLB|EPRS|TBK1|ALCAM|TNFSF10|PDK3|EPC2|MEF2A|MEF2C|FRS2|UNC5C|ACSL4|KIAA0922|TXNIP|ZNF831|OR5A2|TRIB1|ATF3|MAPKAP1|MC2R|APH1B|INPP5F|HIVEP1|TSPAN2|LTA4H|HIVEP2|RREB1|ATP6V1C1|LYN|FZD1|CARMIL1|DCLK2|STAM|TAS2R38|CP|GDF7|VANGL2|REL|STRN|ATM|INTS6|CDK14|GPR18|HLA-DRB1|MSTN|PTPRO|ZCCHC18|LIMD1|AKAP13|MED14|SIPA1L1|CTSC|DUSP4|MRPS28|ANKDD1B|SYK|RIPK2|TSC22D2|TET2|RRA…	CD83, GFI1, RTKN2, CBLB, EPRS, IPO7, DOCK10, COL4A3BP, TBK1, ALCAM, TNFSF10, PDK3, EPC2, PLXNC1, MACROD2, HLA-DOA, MEF2A, CAST, MEF2C, TLE1, ZBTB38, CD180, ARID5B, LIG4, FRS2, UNC5C, EEF1A1, KIAA0922, TBL1XR1, ELMO1, TXNIP, ROR1, ZNF831, OR5A2, TRIB1, ATF3, KPNB1, DSC3, NSMAF, MAPKAP1, CUL3, RHOBTB3, SLC1A2, ARHGAP18, ADRB2, ARHGAP15, STK4, KRCC1, PLCXD2, RHOBTB2, HCAR2, ARHGAP21, MC2R, GRK3, APH…	245	CD83, GFI1, RTKN2, CBLB, IPO7, DOCK10, COL4A3BP, TBK1, ALCAM, TNFSF10, PDK3, PLXNC1, HLA-DOA, MEF2A, CAST, MEF2C, TLE1, CD180, ARID5B, FRS2, UNC5C, KIAA0922, TBL1XR1, ELMO1, TXNIP, ROR1, ZNF831, OR5A2, TRIB1, ATF3, KPNB1, NSMAF, MAPKAP1, CUL3, RHOBTB3, ARHGAP18, ADRB2, ARHGAP15, STK4, PLCXD2, RHOBTB2, HCAR2, ARHGAP21, MC2R, GRK3, APH1B, INPP5F, BAG3, HIVEP1, STAP1, PMAIP1, TSPAN2, HIVEP2, RREB1, …
signalling	cellular response to stimulus	11	0.0267	0.01282	CD83|GFI1|RTKN2|CBLB|EPRS|IPO7|DOCK10|COL4A3BP|TBK1|ALCAM|TNFSF10|PDK3|EPC2|PLXNC1|MACROD2|HLA-DOA|MEF2A|CAST|MEF2C|TLE1|ZBTB38|CD180|ARID5B|LIG4|FRS2|UNC5C|EEF1A1|KIAA0922|TBL1XR1|ELMO1|TXNIP|ROR1|ZNF831|OR5A2|TRIB1|ATF3|KPNB1|DSC3|NSMAF|MAPKAP1|CUL3|RHOBTB3|SLC1A2|ARHGAP18|ADRB2|ARHGAP15|STK4|KRCC1|PLCXD2|RHOBTB2|HCAR2|ARHGAP21|MC2R|GRK3|APH1B|INPP5F|BAG3|HIVEP1|STAP1|PMAIP1|TSPAN2|HIVEP2|RREB1…	CD83, GFI1, RTKN2, CBLB, EPRS, IPO7, DOCK10, COL4A3BP, TBK1, ALCAM, TNFSF10, PDK3, EPC2, PLXNC1, MACROD2, HLA-DOA, MEF2A, CAST, MEF2C, TLE1, ZBTB38, CD180, ARID5B, LIG4, FRS2, UNC5C, EEF1A1, KIAA0922, TBL1XR1, ELMO1, TXNIP, ROR1, ZNF831, OR5A2, TRIB1, ATF3, KPNB1, DSC3, NSMAF, MAPKAP1, CUL3, RHOBTB3, SLC1A2, ARHGAP18, ADRB2, ARHGAP15, STK4, KRCC1, PLCXD2, RHOBTB2, HCAR2, ARHGAP21, MC2R, GRK3, APH…	245	CD83, GFI1, RTKN2, CBLB, IPO7, DOCK10, COL4A3BP, TBK1, ALCAM, TNFSF10, PDK3, PLXNC1, HLA-DOA, MEF2A, CAST, MEF2C, TLE1, CD180, ARID5B, FRS2, UNC5C, KIAA0922, TBL1XR1, ELMO1, TXNIP, ROR1, ZNF831, OR5A2, TRIB1, ATF3, KPNB1, NSMAF, MAPKAP1, CUL3, RHOBTB3, ARHGAP18, ADRB2, ARHGAP15, STK4, PLCXD2, RHOBTB2, HCAR2, ARHGAP21, MC2R, GRK3, APH1B, INPP5F, BAG3, HIVEP1, STAP1, PMAIP1, TSPAN2, HIVEP2, RREB1, …
signalling	cell communication	11	0.0129	0.01282	CD83|RTKN2|CBLB|IPO7|NUDT3|DOCK10|COL4A3BP|TBK1|ALCAM|TNFSF10|PDK3|PLXNC1|HLA-DOA|MEF2A|CAST|MEF2C|TLE1|CD180|ARID5B|FRS2|UNC5C|CACNB2|KIAA0922|TBL1XR1|ELMO1|TXNIP|ROR1|ZNF831|OR5A2|TRIB1|ATF3|KPNB1|DSC3|NSMAF|MAPKAP1|CUL3|RHOBTB3|SLC1A2|ARHGAP18|ADRB2|ARHGAP15|STK4|PLCXD2|RHOBTB2|HCAR2|ARHGAP21|MC2R|GRK3|APH1B|INPP5F|BAG3|HIVEP1|STAP1|PMAIP1|MBP|TSPAN2|HIVEP2|RREB1|ATP6V1C1|LYN|FZD1|HSPA8|OR5B21…	CD83, GFI1, RTKN2, CBLB, EPRS, IPO7, DOCK10, COL4A3BP, TBK1, ALCAM, TNFSF10, PDK3, EPC2, PLXNC1, MACROD2, HLA-DOA, MEF2A, CAST, MEF2C, TLE1, ZBTB38, CD180, ARID5B, LIG4, FRS2, UNC5C, EEF1A1, KIAA0922, TBL1XR1, ELMO1, TXNIP, ROR1, ZNF831, OR5A2, TRIB1, ATF3, KPNB1, DSC3, NSMAF, MAPKAP1, CUL3, RHOBTB3, SLC1A2, ARHGAP18, ADRB2, ARHGAP15, STK4, KRCC1, PLCXD2, RHOBTB2, HCAR2, ARHGAP21, MC2R, GRK3, APH…	245	CD83, GFI1, RTKN2, CBLB, IPO7, DOCK10, COL4A3BP, TBK1, ALCAM, TNFSF10, PDK3, PLXNC1, HLA-DOA, MEF2A, CAST, MEF2C, TLE1, CD180, ARID5B, FRS2, UNC5C, KIAA0922, TBL1XR1, ELMO1, TXNIP, ROR1, ZNF831, OR5A2, TRIB1, ATF3, KPNB1, NSMAF, MAPKAP1, CUL3, RHOBTB3, ARHGAP18, ADRB2, ARHGAP15, STK4, PLCXD2, RHOBTB2, HCAR2, ARHGAP21, MC2R, GRK3, APH1B, INPP5F, BAG3, HIVEP1, STAP1, PMAIP1, TSPAN2, HIVEP2, RREB1, …
signalling	single organism signaling	11	0.00613	0.01282	CD83|RTKN2|CBLB|IPO7|NUDT3|DOCK10|COL4A3BP|TBK1|ALCAM|TNFSF10|PDK3|PLXNC1|HLA-DOA|MEF2A|CAST|MEF2C|TLE1|CD180|ARID5B|FRS2|UNC5C|CACNB2|KIAA0922|TBL1XR1|ELMO1|TXNIP|ROR1|ZNF831|OR5A2|TRIB1|ATF3|KPNB1|DSC3|NSMAF|MAPKAP1|CUL3|RHOBTB3|SLC1A2|ARHGAP18|ADRB2|ARHGAP15|STK4|PLCXD2|RHOBTB2|HCAR2|ARHGAP21|MC2R|GRK3|APH1B|INPP5F|BAG3|HIVEP1|STAP1|PMAIP1|MBP|TSPAN2|HIVEP2|RREB1|ATP6V1C1|LYN|FZD1|HSPA8|OR5B21…	CD83, GFI1, RTKN2, CBLB, EPRS, IPO7, DOCK10, COL4A3BP, TBK1, ALCAM, TNFSF10, PDK3, EPC2, PLXNC1, MACROD2, HLA-DOA, MEF2A, CAST, MEF2C, TLE1, ZBTB38, CD180, ARID5B, LIG4, FRS2, UNC5C, EEF1A1, KIAA0922, TBL1XR1, ELMO1, TXNIP, ROR1, ZNF831, OR5A2, TRIB1, ATF3, KPNB1, DSC3, NSMAF, MAPKAP1, CUL3, RHOBTB3, SLC1A2, ARHGAP18, ADRB2, ARHGAP15, STK4, KRCC1, PLCXD2, RHOBTB2, HCAR2, ARHGAP21, MC2R, GRK3, APH…	245	CD83, GFI1, RTKN2, CBLB, IPO7, DOCK10, COL4A3BP, TBK1, ALCAM, TNFSF10, PDK3, PLXNC1, HLA-DOA, MEF2A, CAST, MEF2C, TLE1, CD180, ARID5B, FRS2, UNC5C, KIAA0922, TBL1XR1, ELMO1, TXNIP, ROR1, ZNF831, OR5A2, TRIB1, ATF3, KPNB1, NSMAF, MAPKAP1, CUL3, RHOBTB3, ARHGAP18, ADRB2, ARHGAP15, STK4, PLCXD2, RHOBTB2, HCAR2, ARHGAP21, MC2R, GRK3, APH1B, INPP5F, BAG3, HIVEP1, STAP1, PMAIP1, TSPAN2, HIVEP2, RREB1, …
signalling	signaling	11	0.00613	0.01282	CD83|RTKN2|CBLB|IPO7|NUDT3|DOCK10|COL4A3BP|TBK1|ALCAM|TNFSF10|PDK3|PLXNC1|HLA-DOA|MEF2A|CAST|MEF2C|TLE1|CD180|ARID5B|FRS2|UNC5C|CACNB2|KIAA0922|TBL1XR1|ELMO1|TXNIP|ROR1|ZNF831|OR5A2|TRIB1|ATF3|KPNB1|DSC3|NSMAF|MAPKAP1|CUL3|RHOBTB3|SLC1A2|ARHGAP18|ADRB2|ARHGAP15|STK4|PLCXD2|RHOBTB2|HCAR2|ARHGAP21|MC2R|GRK3|APH1B|INPP5F|BAG3|HIVEP1|STAP1|PMAIP1|MBP|TSPAN2|HIVEP2|RREB1|ATP6V1C1|LYN|FZD1|HSPA8|OR5B21…	CD83, GFI1, RTKN2, CBLB, EPRS, IPO7, DOCK10, COL4A3BP, TBK1, ALCAM, TNFSF10, PDK3, EPC2, PLXNC1, MACROD2, HLA-DOA, MEF2A, CAST, MEF2C, TLE1, ZBTB38, CD180, ARID5B, LIG4, FRS2, UNC5C, EEF1A1, KIAA0922, TBL1XR1, ELMO1, TXNIP, ROR1, ZNF831, OR5A2, TRIB1, ATF3, KPNB1, DSC3, NSMAF, MAPKAP1, CUL3, RHOBTB3, SLC1A2, ARHGAP18, ADRB2, ARHGAP15, STK4, KRCC1, PLCXD2, RHOBTB2, HCAR2, ARHGAP21, MC2R, GRK3, APH…	245	CD83, GFI1, RTKN2, CBLB, IPO7, DOCK10, COL4A3BP, TBK1, ALCAM, TNFSF10, PDK3, PLXNC1, HLA-DOA, MEF2A, CAST, MEF2C, TLE1, CD180, ARID5B, FRS2, UNC5C, KIAA0922, TBL1XR1, ELMO1, TXNIP, ROR1, ZNF831, OR5A2, TRIB1, ATF3, KPNB1, NSMAF, MAPKAP1, CUL3, RHOBTB3, ARHGAP18, ADRB2, ARHGAP15, STK4, PLCXD2, RHOBTB2, HCAR2, ARHGAP21, MC2R, GRK3, APH1B, INPP5F, BAG3, HIVEP1, STAP1, PMAIP1, TSPAN2, HIVEP2, RREB1, …
signalling	signal transduction	11	0.0154	0.01282	CD83|RTKN2|CBLB|IPO7|DOCK10|COL4A3BP|TBK1|ALCAM|TNFSF10|PDK3|PLXNC1|HLA-DOA|MEF2A|CAST|MEF2C|TLE1|CD180|ARID5B|FRS2|UNC5C|KIAA0922|TBL1XR1|ELMO1|TXNIP|ROR1|ZNF831|OR5A2|TRIB1|ATF3|KPNB1|NSMAF|MAPKAP1|CUL3|RHOBTB3|ARHGAP18|ADRB2|ARHGAP15|STK4|PLCXD2|RHOBTB2|HCAR2|ARHGAP21|MC2R|GRK3|APH1B|INPP5F|BAG3|HIVEP1|STAP1|PMAIP1|TSPAN2|HIVEP2|RREB1|ATP6V1C1|LYN|FZD1|OR5B21|DCLK2|STAM|TAS2R38|ARHGAP25|ARHGAP…	CD83, GFI1, RTKN2, CBLB, EPRS, IPO7, DOCK10, COL4A3BP, TBK1, ALCAM, TNFSF10, PDK3, EPC2, PLXNC1, MACROD2, HLA-DOA, MEF2A, CAST, MEF2C, TLE1, ZBTB38, CD180, ARID5B, LIG4, FRS2, UNC5C, EEF1A1, KIAA0922, TBL1XR1, ELMO1, TXNIP, ROR1, ZNF831, OR5A2, TRIB1, ATF3, KPNB1, DSC3, NSMAF, MAPKAP1, CUL3, RHOBTB3, SLC1A2, ARHGAP18, ADRB2, ARHGAP15, STK4, KRCC1, PLCXD2, RHOBTB2, HCAR2, ARHGAP21, MC2R, GRK3, APH…	245	CD83, GFI1, RTKN2, CBLB, IPO7, DOCK10, COL4A3BP, TBK1, ALCAM, TNFSF10, PDK3, PLXNC1, HLA-DOA, MEF2A, CAST, MEF2C, TLE1, CD180, ARID5B, FRS2, UNC5C, KIAA0922, TBL1XR1, ELMO1, TXNIP, ROR1, ZNF831, OR5A2, TRIB1, ATF3, KPNB1, NSMAF, MAPKAP1, CUL3, RHOBTB3, ARHGAP18, ADRB2, ARHGAP15, STK4, PLCXD2, RHOBTB2, HCAR2, ARHGAP21, MC2R, GRK3, APH1B, INPP5F, BAG3, HIVEP1, STAP1, PMAIP1, TSPAN2, HIVEP2, RREB1, …
signalling	regulation of signal transduction	11	0.00613	0.01282	GFI1|EHMT1|TBK1|UBASH3B|TNFSF10|PIP4K2A|MEF2C|TLE1|CD180|DYRK1A|FRS2|FOXP1|CAMKMT|KIAA0922|TRIB1|ATF3|ANKRD17|MAPKAP1|CUL3|PRDM14|ARHGAP18|ADRB2|ARHGAP15|STK4|RHOBTB2|INPP5F|ATXN7|TSPAN5|STAP1|PMAIP1|LYN|FZD1|STAM|ARHGAP25|ARHGAP24|GDF7|RCAN1|VANGL2|PTPRC|REL|BCL2|GNAS|TAF4B|ATM|TCF4|HPSE|CDK14|MSTN|FLT3|PTPRO|PLEK|HMGB1|LIMD1|BICD1|PIK3CG|GHR|AKAP13|DUSP10|ADAMTS3|SIPA1L1|PPP3CC|CAPZB|TCTN1|PSD3…	CD83, GFI1, RTKN2, CBLB, EPRS, IPO7, DOCK10, COL4A3BP, TBK1, ALCAM, TNFSF10, PDK3, EPC2, PLXNC1, MACROD2, HLA-DOA, MEF2A, CAST, MEF2C, TLE1, ZBTB38, CD180, ARID5B, LIG4, FRS2, UNC5C, EEF1A1, KIAA0922, TBL1XR1, ELMO1, TXNIP, ROR1, ZNF831, OR5A2, TRIB1, ATF3, KPNB1, DSC3, NSMAF, MAPKAP1, CUL3, RHOBTB3, SLC1A2, ARHGAP18, ADRB2, ARHGAP15, STK4, KRCC1, PLCXD2, RHOBTB2, HCAR2, ARHGAP21, MC2R, GRK3, APH…	245	CD83, GFI1, RTKN2, CBLB, IPO7, DOCK10, COL4A3BP, TBK1, ALCAM, TNFSF10, PDK3, PLXNC1, HLA-DOA, MEF2A, CAST, MEF2C, TLE1, CD180, ARID5B, FRS2, UNC5C, KIAA0922, TBL1XR1, ELMO1, TXNIP, ROR1, ZNF831, OR5A2, TRIB1, ATF3, KPNB1, NSMAF, MAPKAP1, CUL3, RHOBTB3, ARHGAP18, ADRB2, ARHGAP15, STK4, PLCXD2, RHOBTB2, HCAR2, ARHGAP21, MC2R, GRK3, APH1B, INPP5F, BAG3, HIVEP1, STAP1, PMAIP1, TSPAN2, HIVEP2, RREB1, …
signalling	regulation of signaling	11	0.00983	0.01282	GFI1|EHMT1|CBLB|TBK1|UBASH3B|TNFSF10|PIP4K2A|MEF2C|TLE1|CD180|DYRK1A|RFX3|FRS2|LMO7|FOXP1|CAMKMT|KIAA0922|TRIB1|ATF3|ANKRD17|MAPKAP1|CUL3|PRDM14|ARHGAP18|ADRB2|ARHGAP15|STK4|RHOBTB2|HCAR2|INPP5F|ATXN7|TSPAN5|STAP1|PMAIP1|LYN|FZD1|STAM|ARHGAP25|ARHGAP24|GDF7|RCAN1|VANGL2|PTPRC|REL|BCL2|GNAS|TAF4B|ATM|TCF4|HPSE|CDK14|HLA-DRB1|MSTN|FLT3|PTPRO|PLEK|HMGB1|LIMD1|PPP1R9A|BICD1|PIK3CG|GHR|AKAP13|DUSP10|A…	CD83, GFI1, RTKN2, CBLB, EPRS, IPO7, DOCK10, COL4A3BP, TBK1, ALCAM, TNFSF10, PDK3, EPC2, PLXNC1, MACROD2, HLA-DOA, MEF2A, CAST, MEF2C, TLE1, ZBTB38, CD180, ARID5B, LIG4, FRS2, UNC5C, EEF1A1, KIAA0922, TBL1XR1, ELMO1, TXNIP, ROR1, ZNF831, OR5A2, TRIB1, ATF3, KPNB1, DSC3, NSMAF, MAPKAP1, CUL3, RHOBTB3, SLC1A2, ARHGAP18, ADRB2, ARHGAP15, STK4, KRCC1, PLCXD2, RHOBTB2, HCAR2, ARHGAP21, MC2R, GRK3, APH…	245	CD83, GFI1, RTKN2, CBLB, IPO7, DOCK10, COL4A3BP, TBK1, ALCAM, TNFSF10, PDK3, PLXNC1, HLA-DOA, MEF2A, CAST, MEF2C, TLE1, CD180, ARID5B, FRS2, UNC5C, KIAA0922, TBL1XR1, ELMO1, TXNIP, ROR1, ZNF831, OR5A2, TRIB1, ATF3, KPNB1, NSMAF, MAPKAP1, CUL3, RHOBTB3, ARHGAP18, ADRB2, ARHGAP15, STK4, PLCXD2, RHOBTB2, HCAR2, ARHGAP21, MC2R, GRK3, APH1B, INPP5F, BAG3, HIVEP1, STAP1, PMAIP1, TSPAN2, HIVEP2, RREB1, …
signalling	regulation of cell communication	11	0.0137	0.01282	GFI1|EHMT1|TBK1|UBASH3B|TNFSF10|PIP4K2A|MEF2C|TLE1|CD180|DYRK1A|RFX3|FRS2|FOXP1|CAMKMT|KIAA0922|TRIB1|ATF3|ANKRD17|MAPKAP1|CUL3|PRDM14|ARHGAP18|ADRB2|ARHGAP15|STK4|RHOBTB2|HCAR2|INPP5F|ATXN7|TSPAN5|STAP1|PMAIP1|ATP6V1C1|LYN|FZD1|STAM|ARHGAP25|ARHGAP24|GDF7|RCAN1|VANGL2|PTPRC|REL|BCL2|GNAS|TAF4B|ATM|TCF4|HPSE|CDK14|HLA-DRB1|MSTN|FLT3|PTPRO|PLEK|HMGB1|LIMD1|PPP1R9A|BICD1|PIK3CG|GHR|AKAP13|DUSP10|AD…	CD83, GFI1, RTKN2, CBLB, EPRS, IPO7, DOCK10, COL4A3BP, TBK1, ALCAM, TNFSF10, PDK3, EPC2, PLXNC1, MACROD2, HLA-DOA, MEF2A, CAST, MEF2C, TLE1, ZBTB38, CD180, ARID5B, LIG4, FRS2, UNC5C, EEF1A1, KIAA0922, TBL1XR1, ELMO1, TXNIP, ROR1, ZNF831, OR5A2, TRIB1, ATF3, KPNB1, DSC3, NSMAF, MAPKAP1, CUL3, RHOBTB3, SLC1A2, ARHGAP18, ADRB2, ARHGAP15, STK4, KRCC1, PLCXD2, RHOBTB2, HCAR2, ARHGAP21, MC2R, GRK3, APH…	245	CD83, GFI1, RTKN2, CBLB, IPO7, DOCK10, COL4A3BP, TBK1, ALCAM, TNFSF10, PDK3, PLXNC1, HLA-DOA, MEF2A, CAST, MEF2C, TLE1, CD180, ARID5B, FRS2, UNC5C, KIAA0922, TBL1XR1, ELMO1, TXNIP, ROR1, ZNF831, OR5A2, TRIB1, ATF3, KPNB1, NSMAF, MAPKAP1, CUL3, RHOBTB3, ARHGAP18, ADRB2, ARHGAP15, STK4, PLCXD2, RHOBTB2, HCAR2, ARHGAP21, MC2R, GRK3, APH1B, INPP5F, BAG3, HIVEP1, STAP1, PMAIP1, TSPAN2, HIVEP2, RREB1, …
signalling	regulation of response to stimulus	11	0.0203	0.01282	GFI1|EHMT1|TBK1|UBASH3B|MYB|TNFSF10|PIP4K2A|PLXNC1|MEF2C|TLE1|CD180|DYRK1A|FRS2|FOXP1|CAMKMT|KIAA0922|ELMO1|TRIB1|ATF3|ANKRD17|RNASEH2B|MAPKAP1|CUL3|PRDM14|ARHGAP18|ADRB2|ARHGAP15|STK4|SAMSN1|RHOBTB2|INPP5F|BAG3|ATXN7|TSPAN5|STAP1|PMAIP1|RREB1|ATP6V1C1|LYN|FZD1|HSPA8|STAM|ARHGAP25|ARHGAP24|GDF7|RCAN1|VANGL2|PTPRC|PROC|SELL|REL|BCL2|GNAS|TAF4B|ATM|TCF4|HPSE|CDK14|HLA-DRB1|CD200|MSTN|FLT3|PTPRO|PLE…	CD83, GFI1, RTKN2, CBLB, EPRS, IPO7, DOCK10, COL4A3BP, TBK1, ALCAM, TNFSF10, PDK3, EPC2, PLXNC1, MACROD2, HLA-DOA, MEF2A, CAST, MEF2C, TLE1, ZBTB38, CD180, ARID5B, LIG4, FRS2, UNC5C, EEF1A1, KIAA0922, TBL1XR1, ELMO1, TXNIP, ROR1, ZNF831, OR5A2, TRIB1, ATF3, KPNB1, DSC3, NSMAF, MAPKAP1, CUL3, RHOBTB3, SLC1A2, ARHGAP18, ADRB2, ARHGAP15, STK4, KRCC1, PLCXD2, RHOBTB2, HCAR2, ARHGAP21, MC2R, GRK3, APH…	245	CD83, GFI1, RTKN2, CBLB, IPO7, DOCK10, COL4A3BP, TBK1, ALCAM, TNFSF10, PDK3, PLXNC1, HLA-DOA, MEF2A, CAST, MEF2C, TLE1, CD180, ARID5B, FRS2, UNC5C, KIAA0922, TBL1XR1, ELMO1, TXNIP, ROR1, ZNF831, OR5A2, TRIB1, ATF3, KPNB1, NSMAF, MAPKAP1, CUL3, RHOBTB3, ARHGAP18, ADRB2, ARHGAP15, STK4, PLCXD2, RHOBTB2, HCAR2, ARHGAP21, MC2R, GRK3, APH1B, INPP5F, BAG3, HIVEP1, STAP1, PMAIP1, TSPAN2, HIVEP2, RREB1, …
signalling	regulation of intracellular signal transduction	11	0.0154	0.01282	MSTN|FLT3|PLEK|EHMT1|HMGB1|LIMD1|PIK3CG|GHR|AKAP13|TBK1|DUSP10|SIPA1L1|CAPZB|PSD3|TAGAP|NCK2|TNFSF10|PIP4K2A|C3ORF58|DUSP4|PLEKHG1|TLE1|SYK|RIPK2|DYRK1A|APOA1|RHOH|FRS2|PPP2R5C|WNT16|DCN|LMBRD1|AIM1|BANK1|NME8|ARHGEF3|TLR7|SOS1|TRIB1|ATF3|ANKRD17|PTGER4|CAMK2D|MAPKAP1|CUL3|XIAP|CXCR4|ARHGAP18|ADRB2|ARHGAP15|RHOBTB2|INPP5F|PMAIP1|DMD|RICTOR|GBP1|CYTH1|LYN|SPAG9|ARHGAP25|ARHGAP24|GDF7|RCAN1|GOLPH3|…	CD83, GFI1, RTKN2, CBLB, EPRS, IPO7, DOCK10, COL4A3BP, TBK1, ALCAM, TNFSF10, PDK3, EPC2, PLXNC1, MACROD2, HLA-DOA, MEF2A, CAST, MEF2C, TLE1, ZBTB38, CD180, ARID5B, LIG4, FRS2, UNC5C, EEF1A1, KIAA0922, TBL1XR1, ELMO1, TXNIP, ROR1, ZNF831, OR5A2, TRIB1, ATF3, KPNB1, DSC3, NSMAF, MAPKAP1, CUL3, RHOBTB3, SLC1A2, ARHGAP18, ADRB2, ARHGAP15, STK4, KRCC1, PLCXD2, RHOBTB2, HCAR2, ARHGAP21, MC2R, GRK3, APH…	245	CD83, GFI1, RTKN2, CBLB, IPO7, DOCK10, COL4A3BP, TBK1, ALCAM, TNFSF10, PDK3, PLXNC1, HLA-DOA, MEF2A, CAST, MEF2C, TLE1, CD180, ARID5B, FRS2, UNC5C, KIAA0922, TBL1XR1, ELMO1, TXNIP, ROR1, ZNF831, OR5A2, TRIB1, ATF3, KPNB1, NSMAF, MAPKAP1, CUL3, RHOBTB3, ARHGAP18, ADRB2, ARHGAP15, STK4, PLCXD2, RHOBTB2, HCAR2, ARHGAP21, MC2R, GRK3, APH1B, INPP5F, BAG3, HIVEP1, STAP1, PMAIP1, TSPAN2, HIVEP2, RREB1, …
molecular function	regulation of catalytic activity	3	0.0291	0.0306	USP6NL|TNFAIP8|MSTN|FLT3|GFI1|DOCK8|PLEK|PPP2R2A|HMGB1|PPP1R9A|IPO7|BICD1|PIK3CG|DOCK10|GHR|AKAP13|DUSP10|SIPA1L1|UBASH3B|PPP4R4|PSD3|TAGAP|NCK2|TNFSF10|CTSC|DUSP4|CAST|RUBCN|MEF2C|PLEKHG1|SYK|FNBP1|RIPK2|APOA1|RHOH|FRS2|SERPINB9|PPP2R5C|TERF2|DCN|TBC1D1|AIM1|RABEP1|PSMA1|ANGPTL3|ARHGEF3|ELMO1|TXNIP|SOS1|PPP1R12B|TRIB1|RAPGEF6|NSMAF|CAMK2D|RABGAP1|CUL3|RAP1GDS1|NLRC5|XIAP|CXCR4|ARHGAP18|ADRB2|ARH…	USP6NL, GFI1, PPP2R2A, IPO7, DOCK10, UBASH3B, PPP4R4, TNFSF10, CAST, MEF2C, FNBP1, ARID5B, FRS2, CACNB2, STIM2, ELMO1, TXNIP, UTRN, TRIB1, NSMAF, CUL3, ARHGAP18, ADRB2, ARHGAP15, STK4, OAZ2, ARHGAP21, HMBOX1, APH1B, INPP5F, BAG3, STAP1, PMAIP1, LYN, FZD1, UVRAG, RABGAP1L, NEK7, ARHGAP25, ARHGAP24, RCAN1, VANGL2, PTPRC, DLG2, BCL2, GNAS, TCF4, TNFAIP8, MSTN, FLT3, DOCK8, PLEK, HMGB1, PPP1R9A, BICD…	110	USP6NL, GFI1, PPP2R2A, IPO7, DOCK10, UBASH3B, PPP4R4, TNFSF10, CAST, MEF2C, FNBP1, ARID5B, FRS2, CACNB2, STIM2, ELMO1, TXNIP, TRIB1, NSMAF, CUL3, ARHGAP18, ADRB2, ARHGAP15, STK4, OAZ2, ARHGAP21, HMBOX1, APH1B, INPP5F, BAG3, STAP1, PMAIP1, LYN, FZD1, UVRAG, RABGAP1L, NEK7, ARHGAP25, ARHGAP24, RCAN1, VANGL2, PTPRC, DLG2, BCL2, GNAS, TCF4, TNFAIP8, MSTN, FLT3, DOCK8, PLEK, HMGB1, PPP1R9A, BICD1, PIK…
molecular function	regulation of molecular function	3	0.0291	0.0306	USP6NL|GFI1|PPP2R2A|IPO7|DOCK10|UBASH3B|PPP4R4|TNFSF10|CAST|MEF2C|FNBP1|ARID5B|FRS2|CACNB2|STIM2|ELMO1|TXNIP|UTRN|TRIB1|NSMAF|CUL3|ARHGAP18|ADRB2|ARHGAP15|STK4|OAZ2|ARHGAP21|HMBOX1|APH1B|INPP5F|BAG3|STAP1|PMAIP1|LYN|FZD1|UVRAG|RABGAP1L|NEK7|ARHGAP25|ARHGAP24|RCAN1|VANGL2|PTPRC|DLG2|BCL2|GNAS|TCF4|TNFAIP8|MSTN|FLT3|DOCK8|PLEK|HMGB1|PPP1R9A|BICD1|PIK3CG|GHR|AKAP13|DUSP10|SIPA1L1|PSD3|TAGAP|NCK2|ERC…	USP6NL, GFI1, PPP2R2A, IPO7, DOCK10, UBASH3B, PPP4R4, TNFSF10, CAST, MEF2C, FNBP1, ARID5B, FRS2, CACNB2, STIM2, ELMO1, TXNIP, UTRN, TRIB1, NSMAF, CUL3, ARHGAP18, ADRB2, ARHGAP15, STK4, OAZ2, ARHGAP21, HMBOX1, APH1B, INPP5F, BAG3, STAP1, PMAIP1, LYN, FZD1, UVRAG, RABGAP1L, NEK7, ARHGAP25, ARHGAP24, RCAN1, VANGL2, PTPRC, DLG2, BCL2, GNAS, TCF4, TNFAIP8, MSTN, FLT3, DOCK8, PLEK, HMGB1, PPP1R9A, BICD…	110	USP6NL, GFI1, PPP2R2A, IPO7, DOCK10, UBASH3B, PPP4R4, TNFSF10, CAST, MEF2C, FNBP1, ARID5B, FRS2, CACNB2, STIM2, ELMO1, TXNIP, TRIB1, NSMAF, CUL3, ARHGAP18, ADRB2, ARHGAP15, STK4, OAZ2, ARHGAP21, HMBOX1, APH1B, INPP5F, BAG3, STAP1, PMAIP1, LYN, FZD1, UVRAG, RABGAP1L, NEK7, ARHGAP25, ARHGAP24, RCAN1, VANGL2, PTPRC, DLG2, BCL2, GNAS, TCF4, TNFAIP8, MSTN, FLT3, DOCK8, PLEK, HMGB1, PPP1R9A, BICD1, PIK…
molecular function	positive regulation of molecular function	3	0.0336	0.0306	USP6NL|FLT3|DOCK8|PLEK|HMGB1|PPP1R9A|PIK3CG|DOCK10|GHR|AKAP13|SIPA1L1|PSD3|TAGAP|NCK2|TNFSF10|ERC1|CTSC|MEF2C|PLEKHG1|SYK|FNBP1|RIPK2|APOA1|ARID5B|FRS2|TRAF1|TERF2|CACNB2|TBC1D1|AIM1|RABEP1|PSMA1|STIM2|ARHGEF3|ELMO1|SGK3|SOS1|PPP1R12B|RAPGEF6|NSMAF|MTPN|CAMK2D|RABGAP1|RAP1GDS1|DERL1|CXCR4|ARHGAP18|GLRX|ADRB2|ARHGAP15|STK4|ARHGAP21|HMBOX1|APH1B|INPP5F|STAP1|PMAIP1|DMD|RICTOR|CHML|CYTH1|LYN|FZD1|SP…	USP6NL, GFI1, PPP2R2A, IPO7, DOCK10, UBASH3B, PPP4R4, TNFSF10, CAST, MEF2C, FNBP1, ARID5B, FRS2, CACNB2, STIM2, ELMO1, TXNIP, UTRN, TRIB1, NSMAF, CUL3, ARHGAP18, ADRB2, ARHGAP15, STK4, OAZ2, ARHGAP21, HMBOX1, APH1B, INPP5F, BAG3, STAP1, PMAIP1, LYN, FZD1, UVRAG, RABGAP1L, NEK7, ARHGAP25, ARHGAP24, RCAN1, VANGL2, PTPRC, DLG2, BCL2, GNAS, TCF4, TNFAIP8, MSTN, FLT3, DOCK8, PLEK, HMGB1, PPP1R9A, BICD…	110	USP6NL, GFI1, PPP2R2A, IPO7, DOCK10, UBASH3B, PPP4R4, TNFSF10, CAST, MEF2C, FNBP1, ARID5B, FRS2, CACNB2, STIM2, ELMO1, TXNIP, TRIB1, NSMAF, CUL3, ARHGAP18, ADRB2, ARHGAP15, STK4, OAZ2, ARHGAP21, HMBOX1, APH1B, INPP5F, BAG3, STAP1, PMAIP1, LYN, FZD1, UVRAG, RABGAP1L, NEK7, ARHGAP25, ARHGAP24, RCAN1, VANGL2, PTPRC, DLG2, BCL2, GNAS, TCF4, TNFAIP8, MSTN, FLT3, DOCK8, PLEK, HMGB1, PPP1R9A, BICD1, PIK…
immune system process	immune system process	1	0.03363	0.03363	ADAMDEC1|CD83|FLT3|GFI1|DOCK8|RTKN2|PTPRO|PLEK|HMGB1|EPRS|IPO7|PIK3CG|RPS17|COL4A3BP|TBK1|ALCAM|KYNU|NCK2|TNFSF10|PIP4K2A|HLA-DOA|CTSC|TPD52|ACTR3|RUBCN|MEF2C|CR2|SYK|RIPK2|CD180|TET2|RHOH|LIG4|SERPINB9|FOXP1|ZEB1|PSMA1|BANK1|ELMO1|MYH9|SDHAF4|TLR7|LCP1|SOS1|ANKRD17|PTGER4|CAMK2D|MAPKAP1|NLRC5|CXCR4|STK4|TANK|HDAC9|HCAR2|BTLA|PMAIP1|RICTOR|MBP|TSPAN2|CD58|WASF2|GBP1|CD55|LYN|ERAP2|GALNT2|PLCL2|IR…	ADAMDEC1|CD83|FLT3|GFI1|DOCK8|RTKN2|PTPRO|PLEK|HMGB1|EPRS|IPO7|PIK3CG|RPS17|COL4A3BP|TBK1|ALCAM|KYNU|NCK2|TNFSF10|PIP4K2A|HLA-DOA|CTSC|TPD52|ACTR3|RUBCN|MEF2C|CR2|SYK|RIPK2|CD180|TET2|RHOH|LIG4|SERPINB9|FOXP1|ZEB1|PSMA1|BANK1|ELMO1|MYH9|SDHAF4|TLR7|LCP1|SOS1|ANKRD17|PTGER4|CAMK2D|MAPKAP1|NLRC5|CXCR4|STK4|TANK|HDAC9|HCAR2|BTLA|PMAIP1|RICTOR|MBP|TSPAN2|CD58|WASF2|GBP1|CD55|LYN|ERAP2|GALNT2|PLCL2|IR…	80	ADAMDEC1|CD83|FLT3|GFI1|DOCK8|RTKN2|PTPRO|PLEK|HMGB1|EPRS|IPO7|PIK3CG|RPS17|COL4A3BP|TBK1|ALCAM|KYNU|NCK2|TNFSF10|PIP4K2A|HLA-DOA|CTSC|TPD52|ACTR3|RUBCN|MEF2C|CR2|SYK|RIPK2|CD180|TET2|RHOH|LIG4|SERPINB9|FOXP1|ZEB1|PSMA1|BANK1|ELMO1|MYH9|SDHAF4|TLR7|LCP1|SOS1|ANKRD17|PTGER4|CAMK2D|MAPKAP1|NLRC5|CXCR4|STK4|TANK|HDAC9|HCAR2|BTLA|PMAIP1|RICTOR|MBP|TSPAN2|CD58|WASF2|GBP1|CD55|LYN|ERAP2|GALNT2|PLCL2|IR…
Cluster	Functions	Genes	Aver_Q
signalling	11	245	0.01282
system development	8	207	0.0150188
B cell function	9	32	0.0157711
cell adhesion	5	44	0.028256
molecular function	3	110	0.0306
immune system process	1	80	0.03363

## Sheet: Table 2.3
Cluster.Name	Functions	N_f	Q	Aver_Q	Genes	All_Genes	N_g_all	Core_genes
cell motility	regulation of localization	11	0.00149	0.00510091	ACHE|PTPRU|CHRM1|SERPINE1|RASGRF1|ONECUT1|TRH|PTPRK|CYR61|RIMS2|RIMS1|EPB41L4B|ANPEP|LIPG|SCN5A|PDE8B|SOX4|IL11|UNC13A|TNFRSF18|KCNK12|KCNK13|NOG|NPY1R|TACR1|PROX1|SYN1|NOV|ADORA2B|MAP1B|ARMC4|CRH|KCNQ3|MYADM|KCNQ4|FKBP9|ROR2|CHST3|MACF1|CEMIP|RALA|NPR1|PTGER2|PTGER3|CHRD|LPAR3|EFNA5|HDAC9|CPLX1|NKAIN2|DLL4|SCRT2|SCIN|TERT|P2RY2|ATOH8|SLC38A3|JAM3|ASIC1|KCNJ4|ACE|JUP|CADM1|NOS3|KCNB2|RARRES2|PTCH…	MACF1, PTPRU, CEMIP, PTGER2, SERPINE1, ONECUT1, PTGER3, CHRD, PTPRK, HDAC9, CYR61, DLL4, SCRT2, EPB41L4B, P2RY2, ATOH8, SCN5A, JAM3, ACE, JUP, TNFRSF18, RARRES2, NOG, TACR1, PROX1, KLF4, SCRT1, DAB2, KITLG, NOV, ARMC4, MYADM, F2RL1, ROR2, AMOTL1, LGR6, CHST3, CHRM1	38	CEMIP, PTGER2, SERPINE1, ONECUT1, PTGER3, HDAC9, CYR61, EPB41L4B, P2RY2, ATOH8, JAM3, TNFRSF18, RARRES2, TACR1, PROX1, DAB2, KITLG, NOV, MYADM, F2RL1, ROR2, AMOTL1, LGR6
cell motility	regulation of cellular component movement	11	0.000276	0.00510091	MACF1|PTPRU|CEMIP|PTGER2|SERPINE1|ONECUT1|PTGER3|CHRD|PTPRK|HDAC9|CYR61|DLL4|SCRT2|EPB41L4B|P2RY2|ATOH8|SCN5A|JAM3|ACE|JUP|TNFRSF18|RARRES2|NOG|TACR1|PROX1|KLF4|SCRT1|DAB2|KITLG|NOV|ARMC4|MYADM|F2RL1|ROR2|AMOTL1|LGR6|CHST3	MACF1, PTPRU, CEMIP, PTGER2, SERPINE1, ONECUT1, PTGER3, CHRD, PTPRK, HDAC9, CYR61, DLL4, SCRT2, EPB41L4B, P2RY2, ATOH8, SCN5A, JAM3, ACE, JUP, TNFRSF18, RARRES2, NOG, TACR1, PROX1, KLF4, SCRT1, DAB2, KITLG, NOV, ARMC4, MYADM, F2RL1, ROR2, AMOTL1, LGR6, CHST3, CHRM1	38	CEMIP, PTGER2, SERPINE1, ONECUT1, PTGER3, HDAC9, CYR61, EPB41L4B, P2RY2, ATOH8, JAM3, TNFRSF18, RARRES2, TACR1, PROX1, DAB2, KITLG, NOV, MYADM, F2RL1, ROR2, AMOTL1, LGR6
cell motility	regulation of cell motility	11	0.0011	0.00510091	MACF1|PTPRU|CEMIP|PTGER2|SERPINE1|ONECUT1|PTGER3|CHRD|PTPRK|HDAC9|CYR61|DLL4|SCRT2|EPB41L4B|P2RY2|ATOH8|JAM3|ACE|TNFRSF18|RARRES2|NOG|TACR1|PROX1|KLF4|SCRT1|DAB2|KITLG|NOV|MYADM|F2RL1|ROR2|AMOTL1|LGR6	MACF1, PTPRU, CEMIP, PTGER2, SERPINE1, ONECUT1, PTGER3, CHRD, PTPRK, HDAC9, CYR61, DLL4, SCRT2, EPB41L4B, P2RY2, ATOH8, SCN5A, JAM3, ACE, JUP, TNFRSF18, RARRES2, NOG, TACR1, PROX1, KLF4, SCRT1, DAB2, KITLG, NOV, ARMC4, MYADM, F2RL1, ROR2, AMOTL1, LGR6, CHST3, CHRM1	38	CEMIP, PTGER2, SERPINE1, ONECUT1, PTGER3, HDAC9, CYR61, EPB41L4B, P2RY2, ATOH8, JAM3, TNFRSF18, RARRES2, TACR1, PROX1, DAB2, KITLG, NOV, MYADM, F2RL1, ROR2, AMOTL1, LGR6
cell motility	regulation of cell migration	11	0.000464	0.00510091	MACF1|PTPRU|CEMIP|PTGER2|SERPINE1|ONECUT1|PTGER3|CHRD|PTPRK|HDAC9|CYR61|DLL4|SCRT2|EPB41L4B|P2RY2|ATOH8|JAM3|ACE|TNFRSF18|RARRES2|NOG|TACR1|PROX1|KLF4|SCRT1|DAB2|KITLG|NOV|MYADM|F2RL1|ROR2|AMOTL1|LGR6	MACF1, PTPRU, CEMIP, PTGER2, SERPINE1, ONECUT1, PTGER3, CHRD, PTPRK, HDAC9, CYR61, DLL4, SCRT2, EPB41L4B, P2RY2, ATOH8, SCN5A, JAM3, ACE, JUP, TNFRSF18, RARRES2, NOG, TACR1, PROX1, KLF4, SCRT1, DAB2, KITLG, NOV, ARMC4, MYADM, F2RL1, ROR2, AMOTL1, LGR6, CHST3, CHRM1	38	CEMIP, PTGER2, SERPINE1, ONECUT1, PTGER3, HDAC9, CYR61, EPB41L4B, P2RY2, ATOH8, JAM3, TNFRSF18, RARRES2, TACR1, PROX1, DAB2, KITLG, NOV, MYADM, F2RL1, ROR2, AMOTL1, LGR6
cell motility	regulation of locomotion	11	0.00185	0.00510091	MACF1|PTPRU|CEMIP|CHRM1|PTGER2|SERPINE1|ONECUT1|PTGER3|CHRD|PTPRK|HDAC9|CYR61|DLL4|SCRT2|EPB41L4B|P2RY2|ATOH8|JAM3|ACE|TNFRSF18|RARRES2|NOG|TACR1|PROX1|KLF4|SCRT1|DAB2|KITLG|NOV|MYADM|F2RL1|ROR2|AMOTL1|LGR6	MACF1, PTPRU, CEMIP, PTGER2, SERPINE1, ONECUT1, PTGER3, CHRD, PTPRK, HDAC9, CYR61, DLL4, SCRT2, EPB41L4B, P2RY2, ATOH8, SCN5A, JAM3, ACE, JUP, TNFRSF18, RARRES2, NOG, TACR1, PROX1, KLF4, SCRT1, DAB2, KITLG, NOV, ARMC4, MYADM, F2RL1, ROR2, AMOTL1, LGR6, CHST3, CHRM1	38	CEMIP, PTGER2, SERPINE1, ONECUT1, PTGER3, HDAC9, CYR61, EPB41L4B, P2RY2, ATOH8, JAM3, TNFRSF18, RARRES2, TACR1, PROX1, DAB2, KITLG, NOV, MYADM, F2RL1, ROR2, AMOTL1, LGR6
cell motility	positive regulation of cellular component movement	11	0.00234	0.00510091	CEMIP|TNFRSF18|PTGER2|RARRES2|SERPINE1|ONECUT1|PTGER3|TACR1|PROX1|HDAC9|CYR61|EPB41L4B|DAB2|KITLG|P2RY2|ATOH8|MYADM|F2RL1|ROR2|AMOTL1|LGR6|CHST3	MACF1, PTPRU, CEMIP, PTGER2, SERPINE1, ONECUT1, PTGER3, CHRD, PTPRK, HDAC9, CYR61, DLL4, SCRT2, EPB41L4B, P2RY2, ATOH8, SCN5A, JAM3, ACE, JUP, TNFRSF18, RARRES2, NOG, TACR1, PROX1, KLF4, SCRT1, DAB2, KITLG, NOV, ARMC4, MYADM, F2RL1, ROR2, AMOTL1, LGR6, CHST3, CHRM1	38	CEMIP, PTGER2, SERPINE1, ONECUT1, PTGER3, HDAC9, CYR61, EPB41L4B, P2RY2, ATOH8, JAM3, TNFRSF18, RARRES2, TACR1, PROX1, DAB2, KITLG, NOV, MYADM, F2RL1, ROR2, AMOTL1, LGR6
cell motility	positive regulation of cell migration	11	0.00292	0.00510091	CEMIP|TNFRSF18|PTGER2|RARRES2|SERPINE1|ONECUT1|PTGER3|TACR1|PROX1|HDAC9|CYR61|EPB41L4B|DAB2|KITLG|P2RY2|ATOH8|MYADM|F2RL1|ROR2|AMOTL1|LGR6	MACF1, PTPRU, CEMIP, PTGER2, SERPINE1, ONECUT1, PTGER3, CHRD, PTPRK, HDAC9, CYR61, DLL4, SCRT2, EPB41L4B, P2RY2, ATOH8, SCN5A, JAM3, ACE, JUP, TNFRSF18, RARRES2, NOG, TACR1, PROX1, KLF4, SCRT1, DAB2, KITLG, NOV, ARMC4, MYADM, F2RL1, ROR2, AMOTL1, LGR6, CHST3, CHRM1	38	CEMIP, PTGER2, SERPINE1, ONECUT1, PTGER3, HDAC9, CYR61, EPB41L4B, P2RY2, ATOH8, JAM3, TNFRSF18, RARRES2, TACR1, PROX1, DAB2, KITLG, NOV, MYADM, F2RL1, ROR2, AMOTL1, LGR6
cell motility	positive regulation of cell motility	11	0.00362	0.00510091	CEMIP|TNFRSF18|PTGER2|RARRES2|SERPINE1|ONECUT1|PTGER3|TACR1|PROX1|HDAC9|CYR61|EPB41L4B|DAB2|KITLG|P2RY2|ATOH8|MYADM|F2RL1|ROR2|AMOTL1|LGR6	MACF1, PTPRU, CEMIP, PTGER2, SERPINE1, ONECUT1, PTGER3, CHRD, PTPRK, HDAC9, CYR61, DLL4, SCRT2, EPB41L4B, P2RY2, ATOH8, SCN5A, JAM3, ACE, JUP, TNFRSF18, RARRES2, NOG, TACR1, PROX1, KLF4, SCRT1, DAB2, KITLG, NOV, ARMC4, MYADM, F2RL1, ROR2, AMOTL1, LGR6, CHST3, CHRM1	38	CEMIP, PTGER2, SERPINE1, ONECUT1, PTGER3, HDAC9, CYR61, EPB41L4B, P2RY2, ATOH8, JAM3, TNFRSF18, RARRES2, TACR1, PROX1, DAB2, KITLG, NOV, MYADM, F2RL1, ROR2, AMOTL1, LGR6
cell motility	positive regulation of locomotion	11	0.00565	0.00510091	CEMIP|TNFRSF18|PTGER2|RARRES2|SERPINE1|ONECUT1|PTGER3|TACR1|PROX1|HDAC9|CYR61|EPB41L4B|DAB2|KITLG|P2RY2|ATOH8|MYADM|F2RL1|ROR2|AMOTL1|LGR6	MACF1, PTPRU, CEMIP, PTGER2, SERPINE1, ONECUT1, PTGER3, CHRD, PTPRK, HDAC9, CYR61, DLL4, SCRT2, EPB41L4B, P2RY2, ATOH8, SCN5A, JAM3, ACE, JUP, TNFRSF18, RARRES2, NOG, TACR1, PROX1, KLF4, SCRT1, DAB2, KITLG, NOV, ARMC4, MYADM, F2RL1, ROR2, AMOTL1, LGR6, CHST3, CHRM1	38	CEMIP, PTGER2, SERPINE1, ONECUT1, PTGER3, HDAC9, CYR61, EPB41L4B, P2RY2, ATOH8, JAM3, TNFRSF18, RARRES2, TACR1, PROX1, DAB2, KITLG, NOV, MYADM, F2RL1, ROR2, AMOTL1, LGR6
cell motility	positive regulation of leukocyte migration	11	0.0188	0.00510091	KITLG|TNFRSF18|PTGER2|RARRES2|SERPINE1|PTGER3|F2RL1|TACR1	MACF1, PTPRU, CEMIP, PTGER2, SERPINE1, ONECUT1, PTGER3, CHRD, PTPRK, HDAC9, CYR61, DLL4, SCRT2, EPB41L4B, P2RY2, ATOH8, SCN5A, JAM3, ACE, JUP, TNFRSF18, RARRES2, NOG, TACR1, PROX1, KLF4, SCRT1, DAB2, KITLG, NOV, ARMC4, MYADM, F2RL1, ROR2, AMOTL1, LGR6, CHST3, CHRM1	38	CEMIP, PTGER2, SERPINE1, ONECUT1, PTGER3, HDAC9, CYR61, EPB41L4B, P2RY2, ATOH8, JAM3, TNFRSF18, RARRES2, TACR1, PROX1, DAB2, KITLG, NOV, MYADM, F2RL1, ROR2, AMOTL1, LGR6
cell motility	regulation of leukocyte migration	11	0.0176	0.00510091	KITLG|NOV|TNFRSF18|PTGER2|RARRES2|SERPINE1|PTGER3|F2RL1|TACR1|JAM3	MACF1, PTPRU, CEMIP, PTGER2, SERPINE1, ONECUT1, PTGER3, CHRD, PTPRK, HDAC9, CYR61, DLL4, SCRT2, EPB41L4B, P2RY2, ATOH8, SCN5A, JAM3, ACE, JUP, TNFRSF18, RARRES2, NOG, TACR1, PROX1, KLF4, SCRT1, DAB2, KITLG, NOV, ARMC4, MYADM, F2RL1, ROR2, AMOTL1, LGR6, CHST3, CHRM1	38	CEMIP, PTGER2, SERPINE1, ONECUT1, PTGER3, HDAC9, CYR61, EPB41L4B, P2RY2, ATOH8, JAM3, TNFRSF18, RARRES2, TACR1, PROX1, DAB2, KITLG, NOV, MYADM, F2RL1, ROR2, AMOTL1, LGR6
biological process	regulation of cell proliferation	6	0.0243	0.0304033	PTPRU|CHRM1|PTPRK|CYR61|SOX2|NPPC|SIX3|SCN5A|SOX4|LMO1|IL11|TNFRSF18|CLEC11A|NOG|TACR1|PROX1|PAX2|OVOL2|GAREM1|NOV|CRH|ROR2|NPR1|DLX6|PTGER2|CHRNA7|CHRD|ASCL1|DLL4|NUAK1|SCIN|TERT|ATOH8|ZNF503|NTRK1|EGLN3|ACE|JUP|BCL11B|NOS3|ZBTB16|PTCH1|KLF4|PBX1|TBX3|APLN|KITLG|CD9|FGFR3	MESP1, HMX3, SERPINE1, ONECUT1, CYR61, SOX2, NPPC, SIX3, SOX4, EOMES, GUCY1A3, LMO1, IL11, FIGLA, BSX, NOG, EBF3, ETV1, IRAK3, PROX1, KLF15, PAX2, OVOL2, PYGO1, HOXB9, ADORA2B, GAPDHS, CRH, PGR, ROR2, CDS1, PARM1, MYRF, NPR1, PTGER2, PTGER3, ASCL1, TERT, ATOH8, TNNI2, SLC38A3, NTRK1, NPM2, JUP, BCL11B, NOS3, ZBTB16, PTCH1, FOXN4, KLF4, ARID3C, PBX1, TBX3, DAB2, KITLG, F2RL1, NEUROG3, PPP1R3G, DDA…	137	MESP1, HMX3, SERPINE1, ONECUT1, CYR61, SOX2, NPPC, SIX3, SOX4, EOMES, GUCY1A3, LMO1, IL11, FIGLA, BSX, NOG, EBF3, ETV1, IRAK3, PROX1, KLF15, PAX2, OVOL2, PYGO1, HOXB9, ADORA2B, CRH, PGR, ROR2, CDS1, PARM1, MYRF, NPR1, PTGER2, PTGER3, ASCL1, TERT, ATOH8, TNNI2, SLC38A3, NTRK1, NPM2, JUP, BCL11B, NOS3, ZBTB16, PTCH1, FOXN4, KLF4, ARID3C, PBX1, TBX3, DAB2, KITLG, F2RL1, NEUROG3, PPP1R3G, DDAH1, PRR16
biological process	positive regulation of nucleobase-containing compound metabolic process	6	0.0416	0.0304033	MESP1|HMX3|SERPINE1|ONECUT1|CYR61|SOX2|NPPC|SIX3|SOX4|EOMES|GUCY1A3|LMO1|IL11|FIGLA|BSX|NOG|EBF3|ETV1|IRAK3|PROX1|KLF15|PAX2|OVOL2|PYGO1|HOXB9|ADORA2B|GAPDHS|CRH|PGR|ROR2|CDS1|PARM1|MYRF|NPR1|PTGER2|PTGER3|ASCL1|TERT|ATOH8|TNNI2|SLC38A3|NTRK1|NPM2|JUP|BCL11B|NOS3|ZBTB16|PTCH1|FOXN4|KLF4|ARID3C|PBX1|TBX3|DAB2|KITLG|F2RL1|NEUROG3	MESP1, HMX3, SERPINE1, ONECUT1, CYR61, SOX2, NPPC, SIX3, SOX4, EOMES, GUCY1A3, LMO1, IL11, FIGLA, BSX, NOG, EBF3, ETV1, IRAK3, PROX1, KLF15, PAX2, OVOL2, PYGO1, HOXB9, ADORA2B, GAPDHS, CRH, PGR, ROR2, CDS1, PARM1, MYRF, NPR1, PTGER2, PTGER3, ASCL1, TERT, ATOH8, TNNI2, SLC38A3, NTRK1, NPM2, JUP, BCL11B, NOS3, ZBTB16, PTCH1, FOXN4, KLF4, ARID3C, PBX1, TBX3, DAB2, KITLG, F2RL1, NEUROG3, PPP1R3G, DDA…	137	MESP1, HMX3, SERPINE1, ONECUT1, CYR61, SOX2, NPPC, SIX3, SOX4, EOMES, GUCY1A3, LMO1, IL11, FIGLA, BSX, NOG, EBF3, ETV1, IRAK3, PROX1, KLF15, PAX2, OVOL2, PYGO1, HOXB9, ADORA2B, CRH, PGR, ROR2, CDS1, PARM1, MYRF, NPR1, PTGER2, PTGER3, ASCL1, TERT, ATOH8, TNNI2, SLC38A3, NTRK1, NPM2, JUP, BCL11B, NOS3, ZBTB16, PTCH1, FOXN4, KLF4, ARID3C, PBX1, TBX3, DAB2, KITLG, F2RL1, NEUROG3, PPP1R3G, DDAH1, PRR16
biological process	positive regulation of cellular biosynthetic process	6	0.0381	0.0304033	MESP1|HMX3|SERPINE1|ONECUT1|CYR61|SOX2|NPPC|SIX3|SOX4|EOMES|GUCY1A3|LMO1|IL11|FIGLA|BSX|NOG|EBF3|ETV1|IRAK3|PROX1|KLF15|PAX2|OVOL2|PYGO1|PPP1R3G|HOXB9|DDAH1|ADORA2B|PRR16|CRH|PGR|ROR2|CDS1|PARM1|MYRF|NPR1|PTGER2|PTGER3|ASCL1|TERT|ATOH8|TNNI2|SLC38A3|NTRK1|NPM2|JUP|BCL11B|NOS3|ZBTB16|PTCH1|FOXN4|KLF4|ARID3C|PBX1|TBX3|DAB2|KITLG|F2RL1|NEUROG3	MESP1, HMX3, SERPINE1, ONECUT1, CYR61, SOX2, NPPC, SIX3, SOX4, EOMES, GUCY1A3, LMO1, IL11, FIGLA, BSX, NOG, EBF3, ETV1, IRAK3, PROX1, KLF15, PAX2, OVOL2, PYGO1, HOXB9, ADORA2B, GAPDHS, CRH, PGR, ROR2, CDS1, PARM1, MYRF, NPR1, PTGER2, PTGER3, ASCL1, TERT, ATOH8, TNNI2, SLC38A3, NTRK1, NPM2, JUP, BCL11B, NOS3, ZBTB16, PTCH1, FOXN4, KLF4, ARID3C, PBX1, TBX3, DAB2, KITLG, F2RL1, NEUROG3, PPP1R3G, DDA…	137	MESP1, HMX3, SERPINE1, ONECUT1, CYR61, SOX2, NPPC, SIX3, SOX4, EOMES, GUCY1A3, LMO1, IL11, FIGLA, BSX, NOG, EBF3, ETV1, IRAK3, PROX1, KLF15, PAX2, OVOL2, PYGO1, HOXB9, ADORA2B, CRH, PGR, ROR2, CDS1, PARM1, MYRF, NPR1, PTGER2, PTGER3, ASCL1, TERT, ATOH8, TNNI2, SLC38A3, NTRK1, NPM2, JUP, BCL11B, NOS3, ZBTB16, PTCH1, FOXN4, KLF4, ARID3C, PBX1, TBX3, DAB2, KITLG, F2RL1, NEUROG3, PPP1R3G, DDAH1, PRR16
biological process	positive regulation of biosynthetic process	6	0.0452	0.0304033	MESP1|HMX3|SERPINE1|ONECUT1|CYR61|SOX2|NPPC|SIX3|SOX4|EOMES|GUCY1A3|LMO1|IL11|FIGLA|BSX|NOG|EBF3|ETV1|IRAK3|PROX1|KLF15|PAX2|OVOL2|PYGO1|PPP1R3G|HOXB9|DDAH1|ADORA2B|PRR16|CRH|PGR|ROR2|CDS1|PARM1|MYRF|NPR1|PTGER2|PTGER3|ASCL1|TERT|ATOH8|TNNI2|SLC38A3|NTRK1|NPM2|JUP|BCL11B|NOS3|ZBTB16|PTCH1|FOXN4|KLF4|ARID3C|PBX1|TBX3|DAB2|KITLG|F2RL1|NEUROG3	MESP1, HMX3, SERPINE1, ONECUT1, CYR61, SOX2, NPPC, SIX3, SOX4, EOMES, GUCY1A3, LMO1, IL11, FIGLA, BSX, NOG, EBF3, ETV1, IRAK3, PROX1, KLF15, PAX2, OVOL2, PYGO1, HOXB9, ADORA2B, GAPDHS, CRH, PGR, ROR2, CDS1, PARM1, MYRF, NPR1, PTGER2, PTGER3, ASCL1, TERT, ATOH8, TNNI2, SLC38A3, NTRK1, NPM2, JUP, BCL11B, NOS3, ZBTB16, PTCH1, FOXN4, KLF4, ARID3C, PBX1, TBX3, DAB2, KITLG, F2RL1, NEUROG3, PPP1R3G, DDA…	137	MESP1, HMX3, SERPINE1, ONECUT1, CYR61, SOX2, NPPC, SIX3, SOX4, EOMES, GUCY1A3, LMO1, IL11, FIGLA, BSX, NOG, EBF3, ETV1, IRAK3, PROX1, KLF15, PAX2, OVOL2, PYGO1, HOXB9, ADORA2B, CRH, PGR, ROR2, CDS1, PARM1, MYRF, NPR1, PTGER2, PTGER3, ASCL1, TERT, ATOH8, TNNI2, SLC38A3, NTRK1, NPM2, JUP, BCL11B, NOS3, ZBTB16, PTCH1, FOXN4, KLF4, ARID3C, PBX1, TBX3, DAB2, KITLG, F2RL1, NEUROG3, PPP1R3G, DDAH1, PRR16
biological process	positive regulation of cellular process	6	0.00952	0.0304033	CHRM1|CPNE5|SERPINE1|ESPN|SLC8A2|LOXL2|RIMS2|SOX2|RIMS1|NPPC|EPHB1|SOX4|PHLDA3|TGM2|EOMES|GUCY1A3|LMO1|UNC13A|BSX|CLEC11A|EBF3|OVOL2|PYGO1|PPP1R3G|HOXB9|GAREM1|MAP1B|EEF1A2|PRR16|GAPDHS|MYADM|PKP4|PGR|FKBP9|ROR2|TRABD2B|EPHA3|CDS1|MACF1|BEX3|CEMIP|PARM1|NPR1|DLX6|CHRNA7|CHRD|LPAR3|EFNA5|SCIN|TERT|PROM1|SLC38A3|ACE|KIRREL|JUP|CADM1|BCL11B|ZBTB16|RARRES2|PTCH1|FOXN4|PBX1|DAB2|WNK3|SDC1|AMOTL1|FGFR3…	MESP1, HMX3, SERPINE1, ONECUT1, CYR61, SOX2, NPPC, SIX3, SOX4, EOMES, GUCY1A3, LMO1, IL11, FIGLA, BSX, NOG, EBF3, ETV1, IRAK3, PROX1, KLF15, PAX2, OVOL2, PYGO1, HOXB9, ADORA2B, GAPDHS, CRH, PGR, ROR2, CDS1, PARM1, MYRF, NPR1, PTGER2, PTGER3, ASCL1, TERT, ATOH8, TNNI2, SLC38A3, NTRK1, NPM2, JUP, BCL11B, NOS3, ZBTB16, PTCH1, FOXN4, KLF4, ARID3C, PBX1, TBX3, DAB2, KITLG, F2RL1, NEUROG3, PPP1R3G, DDA…	137	MESP1, HMX3, SERPINE1, ONECUT1, CYR61, SOX2, NPPC, SIX3, SOX4, EOMES, GUCY1A3, LMO1, IL11, FIGLA, BSX, NOG, EBF3, ETV1, IRAK3, PROX1, KLF15, PAX2, OVOL2, PYGO1, HOXB9, ADORA2B, CRH, PGR, ROR2, CDS1, PARM1, MYRF, NPR1, PTGER2, PTGER3, ASCL1, TERT, ATOH8, TNNI2, SLC38A3, NTRK1, NPM2, JUP, BCL11B, NOS3, ZBTB16, PTCH1, FOXN4, KLF4, ARID3C, PBX1, TBX3, DAB2, KITLG, F2RL1, NEUROG3, PPP1R3G, DDAH1, PRR16
biological process	positive regulation of biological process	6	0.0237	0.0304033	CHRM1|CPNE5|SERPINE1|ESPN|SLC8A2|LOXL2|RIMS2|SOX2|RIMS1|NPPC|LIPG|EPHB1|SOX4|PHLDA3|TGM2|EOMES|GUCY1A3|LMO1|UNC13A|BSX|CLEC11A|NPY1R|EBF3|OVOL2|PYGO1|PPP1R3G|HOXB9|PLPP4|GAREM1|MAP1B|EEF1A2|PRR16|GAPDHS|MYADM|PKP4|PGR|FKBP9|ROR2|TRABD2B|EPHA3|CDS1|MACF1|BEX3|CEMIP|PARM1|NPR1|DLX6|CHRNA7|CHRD|LPAR3|EFNA5|SCIN|TERT|PENK|PROM1|SLC38A3|ACE|KIRREL|JUP|CADM1|BCL11B|ZBTB16|RARRES2|PTCH1|FOXN4|PBX1|DAB2|…	MESP1, HMX3, SERPINE1, ONECUT1, CYR61, SOX2, NPPC, SIX3, SOX4, EOMES, GUCY1A3, LMO1, IL11, FIGLA, BSX, NOG, EBF3, ETV1, IRAK3, PROX1, KLF15, PAX2, OVOL2, PYGO1, HOXB9, ADORA2B, GAPDHS, CRH, PGR, ROR2, CDS1, PARM1, MYRF, NPR1, PTGER2, PTGER3, ASCL1, TERT, ATOH8, TNNI2, SLC38A3, NTRK1, NPM2, JUP, BCL11B, NOS3, ZBTB16, PTCH1, FOXN4, KLF4, ARID3C, PBX1, TBX3, DAB2, KITLG, F2RL1, NEUROG3, PPP1R3G, DDA…	137	MESP1, HMX3, SERPINE1, ONECUT1, CYR61, SOX2, NPPC, SIX3, SOX4, EOMES, GUCY1A3, LMO1, IL11, FIGLA, BSX, NOG, EBF3, ETV1, IRAK3, PROX1, KLF15, PAX2, OVOL2, PYGO1, HOXB9, ADORA2B, CRH, PGR, ROR2, CDS1, PARM1, MYRF, NPR1, PTGER2, PTGER3, ASCL1, TERT, ATOH8, TNNI2, SLC38A3, NTRK1, NPM2, JUP, BCL11B, NOS3, ZBTB16, PTCH1, FOXN4, KLF4, ARID3C, PBX1, TBX3, DAB2, KITLG, F2RL1, NEUROG3, PPP1R3G, DDAH1, PRR16
response to external stimulus	response to external stimulus	7	0.0343	0.0245971	CNTNAP2|SERPINE1|CYR61|MMP24|GNGT2|DPYSL5|LIPG|EPHB1|GUCY1A3|TNFRSF18|NOG|WNT9B|ETV1|IRAK3|TACR1|PROX1|PAX2|HOXB9|NOV|ADORA2B|MAP1A|PLSCR4|CMPK2|FKBP9|CHST3|CDS1|PON3|RALA|PTGER2|PTGER3|PALM3|ASCL1|EFNA5|FSTL1|HSD11B2|HCAR1|P2RY2|PENK|GNG8|NCAM1|SLC38A3|KCNJ4|NTRK1|JUP|BCL11B|NOS3|RARRES2|PTCH1|LHFPL5|AGBL4|KIF26B|FAM131B|F2RL1	NTRK1, MMP24, P2RY2, PENK, NPY1R, TACR1, EPHB1, GRM1, CDS1, GNGT2, JUP, LHFPL5, GNG8, CADM1, P2RX2, SOX4	16	NTRK1, MMP24, TACR1, EPHB1, CDS1, GNGT2, JUP, LHFPL5, GNG8
response to external stimulus	sensory perception of pain	7	0.00326	0.0245971	NTRK1|MMP24|P2RY2|PENK|NPY1R|TACR1|EPHB1|GRM1	NTRK1, MMP24, P2RY2, PENK, NPY1R, TACR1, EPHB1, GRM1, CDS1, GNGT2, JUP, LHFPL5, GNG8, CADM1, P2RX2, SOX4	16	NTRK1, MMP24, TACR1, EPHB1, CDS1, GNGT2, JUP, LHFPL5, GNG8
response to external stimulus	detection of temperature stimulus involved in sensory perception of pain	7	0.042	0.0245971	NTRK1|MMP24|EPHB1	NTRK1, MMP24, P2RY2, PENK, NPY1R, TACR1, EPHB1, GRM1, CDS1, GNGT2, JUP, LHFPL5, GNG8, CADM1, P2RX2, SOX4	16	NTRK1, MMP24, TACR1, EPHB1, CDS1, GNGT2, JUP, LHFPL5, GNG8
response to external stimulus	detection of temperature stimulus involved in sensory perception	7	0.042	0.0245971	NTRK1|MMP24|EPHB1	NTRK1, MMP24, P2RY2, PENK, NPY1R, TACR1, EPHB1, GRM1, CDS1, GNGT2, JUP, LHFPL5, GNG8, CADM1, P2RX2, SOX4	16	NTRK1, MMP24, TACR1, EPHB1, CDS1, GNGT2, JUP, LHFPL5, GNG8
response to external stimulus	detection of abiotic stimulus	7	0.0029	0.0245971	NTRK1|CDS1|MMP24|GNGT2|JUP|LHFPL5|GNG8|TACR1|EPHB1	NTRK1, MMP24, P2RY2, PENK, NPY1R, TACR1, EPHB1, GRM1, CDS1, GNGT2, JUP, LHFPL5, GNG8, CADM1, P2RX2, SOX4	16	NTRK1, MMP24, TACR1, EPHB1, CDS1, GNGT2, JUP, LHFPL5, GNG8
response to external stimulus	detection of external stimulus	7	0.00932	0.0245971	NTRK1|CDS1|MMP24|GNGT2|JUP|LHFPL5|GNG8|EPHB1	NTRK1, MMP24, P2RY2, PENK, NPY1R, TACR1, EPHB1, GRM1, CDS1, GNGT2, JUP, LHFPL5, GNG8, CADM1, P2RX2, SOX4	16	NTRK1, MMP24, TACR1, EPHB1, CDS1, GNGT2, JUP, LHFPL5, GNG8
response to external stimulus	detection of stimulus	7	0.0384	0.0245971	NTRK1|CDS1|MMP24|GNGT2|JUP|CADM1|P2RX2|LHFPL5|GNG8|TACR1|EPHB1|SOX4	NTRK1, MMP24, P2RY2, PENK, NPY1R, TACR1, EPHB1, GRM1, CDS1, GNGT2, JUP, LHFPL5, GNG8, CADM1, P2RX2, SOX4	16	NTRK1, MMP24, TACR1, EPHB1, CDS1, GNGT2, JUP, LHFPL5, GNG8
cardiac function	cardiac atrium development	12	0.0176	0.0160225	DLL4|MESP1|PROX1|CYR61|SOX4	DLL4, MESP1, PROX1, CYR61, SOX4, CPE, SCN5A, TBX3, OVOL2, PCSK5, EOMES, PTCH1, NPY1R, FOXN4, HDAC9, PDLIM3, LOX, ARMC4, FAT4, EPHB4, COL15A1, HPGD, NOS3, PTGER2, SERPINE1, TBX4, LOXL2, NOV, ANPEP, RSPO3, EPHB1, JAM3	32	DLL4, MESP1, PROX1, CYR61, SOX4, CPE, TBX3, OVOL2, EPHB4
cardiac function	cardiac atrium morphogenesis	12	0.00819	0.0160225	DLL4|MESP1|PROX1|CYR61|SOX4	DLL4, MESP1, PROX1, CYR61, SOX4, CPE, SCN5A, TBX3, OVOL2, PCSK5, EOMES, PTCH1, NPY1R, FOXN4, HDAC9, PDLIM3, LOX, ARMC4, FAT4, EPHB4, COL15A1, HPGD, NOS3, PTGER2, SERPINE1, TBX4, LOXL2, NOV, ANPEP, RSPO3, EPHB1, JAM3	32	DLL4, MESP1, PROX1, CYR61, SOX4, CPE, TBX3, OVOL2, EPHB4
cardiac function	cardiac ventricle development	12	0.0272	0.0160225	DLL4|MESP1|CPE|PROX1|SCN5A|CYR61|TBX3|SOX4	DLL4, MESP1, PROX1, CYR61, SOX4, CPE, SCN5A, TBX3, OVOL2, PCSK5, EOMES, PTCH1, NPY1R, FOXN4, HDAC9, PDLIM3, LOX, ARMC4, FAT4, EPHB4, COL15A1, HPGD, NOS3, PTGER2, SERPINE1, TBX4, LOXL2, NOV, ANPEP, RSPO3, EPHB1, JAM3	32	DLL4, MESP1, PROX1, CYR61, SOX4, CPE, TBX3, OVOL2, EPHB4
cardiac function	cardiac chamber morphogenesis	12	0.0187	0.0160225	DLL4|MESP1|CPE|PROX1|CYR61|TBX3|SOX4|OVOL2	DLL4, MESP1, PROX1, CYR61, SOX4, CPE, SCN5A, TBX3, OVOL2, PCSK5, EOMES, PTCH1, NPY1R, FOXN4, HDAC9, PDLIM3, LOX, ARMC4, FAT4, EPHB4, COL15A1, HPGD, NOS3, PTGER2, SERPINE1, TBX4, LOXL2, NOV, ANPEP, RSPO3, EPHB1, JAM3	32	DLL4, MESP1, PROX1, CYR61, SOX4, CPE, TBX3, OVOL2, EPHB4
cardiac function	cardiac chamber development	12	0.017	0.0160225	DLL4|MESP1|CPE|PROX1|SCN5A|PCSK5|CYR61|TBX3|SOX4|OVOL2	DLL4, MESP1, PROX1, CYR61, SOX4, CPE, SCN5A, TBX3, OVOL2, PCSK5, EOMES, PTCH1, NPY1R, FOXN4, HDAC9, PDLIM3, LOX, ARMC4, FAT4, EPHB4, COL15A1, HPGD, NOS3, PTGER2, SERPINE1, TBX4, LOXL2, NOV, ANPEP, RSPO3, EPHB1, JAM3	32	DLL4, MESP1, PROX1, CYR61, SOX4, CPE, TBX3, OVOL2, EPHB4
cardiac function	heart development	12	0.0357	0.0160225	EOMES|MESP1|PTCH1|NPY1R|FOXN4|PROX1|HDAC9|PCSK5|CYR61|TBX3|OVOL2|DLL4|PDLIM3|LOX|ARMC4|CPE|FAT4|SCN5A|SOX4|EPHB4	DLL4, MESP1, PROX1, CYR61, SOX4, CPE, SCN5A, TBX3, OVOL2, PCSK5, EOMES, PTCH1, NPY1R, FOXN4, HDAC9, PDLIM3, LOX, ARMC4, FAT4, EPHB4, COL15A1, HPGD, NOS3, PTGER2, SERPINE1, TBX4, LOXL2, NOV, ANPEP, RSPO3, EPHB1, JAM3	32	DLL4, MESP1, PROX1, CYR61, SOX4, CPE, TBX3, OVOL2, EPHB4
cardiac function	heart morphogenesis	12	0.009	0.0160225	MESP1|PTCH1|NPY1R|FOXN4|PROX1|CYR61|TBX3|OVOL2|DLL4|CPE|FAT4|SOX4|EPHB4	DLL4, MESP1, PROX1, CYR61, SOX4, CPE, SCN5A, TBX3, OVOL2, PCSK5, EOMES, PTCH1, NPY1R, FOXN4, HDAC9, PDLIM3, LOX, ARMC4, FAT4, EPHB4, COL15A1, HPGD, NOS3, PTGER2, SERPINE1, TBX4, LOXL2, NOV, ANPEP, RSPO3, EPHB1, JAM3	32	DLL4, MESP1, PROX1, CYR61, SOX4, CPE, TBX3, OVOL2, EPHB4
cardiac function	blood vessel development	12	0.00884	0.0160225	MESP1|COL15A1|HPGD|NOS3|PTGER2|SERPINE1|PROX1|TBX4|PCSK5|CYR61|TBX3|OVOL2|LOXL2|DLL4|NOV|LOX|ANPEP|RSPO3|EPHB1|SOX4|EPHB4|JAM3	DLL4, MESP1, PROX1, CYR61, SOX4, CPE, SCN5A, TBX3, OVOL2, PCSK5, EOMES, PTCH1, NPY1R, FOXN4, HDAC9, PDLIM3, LOX, ARMC4, FAT4, EPHB4, COL15A1, HPGD, NOS3, PTGER2, SERPINE1, TBX4, LOXL2, NOV, ANPEP, RSPO3, EPHB1, JAM3	32	DLL4, MESP1, PROX1, CYR61, SOX4, CPE, TBX3, OVOL2, EPHB4
cardiac function	vasculature development	12	0.0138	0.0160225	MESP1|COL15A1|HPGD|NOS3|PTGER2|SERPINE1|PROX1|TBX4|PCSK5|CYR61|TBX3|OVOL2|LOXL2|DLL4|NOV|LOX|ANPEP|RSPO3|EPHB1|SOX4|EPHB4|JAM3	DLL4, MESP1, PROX1, CYR61, SOX4, CPE, SCN5A, TBX3, OVOL2, PCSK5, EOMES, PTCH1, NPY1R, FOXN4, HDAC9, PDLIM3, LOX, ARMC4, FAT4, EPHB4, COL15A1, HPGD, NOS3, PTGER2, SERPINE1, TBX4, LOXL2, NOV, ANPEP, RSPO3, EPHB1, JAM3	32	DLL4, MESP1, PROX1, CYR61, SOX4, CPE, TBX3, OVOL2, EPHB4
cardiac function	blood vessel morphogenesis	12	0.0176	0.0160225	COL15A1|HPGD|NOS3|PTGER2|SERPINE1|PROX1|TBX4|CYR61|OVOL2|LOXL2|DLL4|NOV|ANPEP|RSPO3|EPHB1|SOX4|EPHB4|JAM3	DLL4, MESP1, PROX1, CYR61, SOX4, CPE, SCN5A, TBX3, OVOL2, PCSK5, EOMES, PTCH1, NPY1R, FOXN4, HDAC9, PDLIM3, LOX, ARMC4, FAT4, EPHB4, COL15A1, HPGD, NOS3, PTGER2, SERPINE1, TBX4, LOXL2, NOV, ANPEP, RSPO3, EPHB1, JAM3	32	DLL4, MESP1, PROX1, CYR61, SOX4, CPE, TBX3, OVOL2, EPHB4
cardiac function	circulatory system development	12	0.00932	0.0160225	MESP1|COL15A1|HPGD|PTGER2|SERPINE1|HDAC9|PCSK5|CYR61|LOXL2|DLL4|PDLIM3|ANPEP|RSPO3|SCN5A|EPHB1|SOX4|EPHB4|JAM3|EOMES|NOS3|PTCH1|NPY1R|FOXN4|PROX1|TBX4|TBX3|OVOL2|NOV|LOX|ARMC4|CPE|FAT4	DLL4, MESP1, PROX1, CYR61, SOX4, CPE, SCN5A, TBX3, OVOL2, PCSK5, EOMES, PTCH1, NPY1R, FOXN4, HDAC9, PDLIM3, LOX, ARMC4, FAT4, EPHB4, COL15A1, HPGD, NOS3, PTGER2, SERPINE1, TBX4, LOXL2, NOV, ANPEP, RSPO3, EPHB1, JAM3	32	DLL4, MESP1, PROX1, CYR61, SOX4, CPE, TBX3, OVOL2, EPHB4
cardiac function	cardiovascular system development	12	0.00932	0.0160225	MESP1|COL15A1|HPGD|PTGER2|SERPINE1|HDAC9|PCSK5|CYR61|LOXL2|DLL4|PDLIM3|ANPEP|RSPO3|SCN5A|EPHB1|SOX4|EPHB4|JAM3|EOMES|NOS3|PTCH1|NPY1R|FOXN4|PROX1|TBX4|TBX3|OVOL2|NOV|LOX|ARMC4|CPE|FAT4	DLL4, MESP1, PROX1, CYR61, SOX4, CPE, SCN5A, TBX3, OVOL2, PCSK5, EOMES, PTCH1, NPY1R, FOXN4, HDAC9, PDLIM3, LOX, ARMC4, FAT4, EPHB4, COL15A1, HPGD, NOS3, PTGER2, SERPINE1, TBX4, LOXL2, NOV, ANPEP, RSPO3, EPHB1, JAM3	32	DLL4, MESP1, PROX1, CYR61, SOX4, CPE, TBX3, OVOL2, EPHB4
muscle system process	regulation of smooth muscle contraction	10	0.00744	0.018307	GUCY1A3|CHRM1|ADORA2B|KCNB2|PTGER2|PTGER3|TACR1	GUCY1A3, CHRM1, JUP, ADORA2B, KCNB2, PTGER2, PTGER3, TNNI2, TACR1, FKBP9, SCN5A, NOS3, KLF4, TMOD1, NPY1R, KLF15, P2RX2, SNTB1	18	PTGER3, TACR1
muscle system process	regulation of muscle contraction	10	0.00462	0.018307	GUCY1A3|CHRM1|JUP|ADORA2B|KCNB2|PTGER2|PTGER3|TNNI2|TACR1|FKBP9|SCN5A	GUCY1A3, CHRM1, JUP, ADORA2B, KCNB2, PTGER2, PTGER3, TNNI2, TACR1, FKBP9, SCN5A, NOS3, KLF4, TMOD1, NPY1R, KLF15, P2RX2, SNTB1	18	PTGER3, TACR1
muscle system process	regulation of muscle system process	10	0.00623	0.018307	GUCY1A3|CHRM1|JUP|NOS3|KCNB2|PTGER2|PTGER3|TACR1|KLF4|ADORA2B|TNNI2|FKBP9|SCN5A	GUCY1A3, CHRM1, JUP, ADORA2B, KCNB2, PTGER2, PTGER3, TNNI2, TACR1, FKBP9, SCN5A, NOS3, KLF4, TMOD1, NPY1R, KLF15, P2RX2, SNTB1	18	PTGER3, TACR1
muscle system process	muscle system process	10	0.0408	0.018307	TMOD1|GUCY1A3|NOS3|PTGER3|NPY1R|TACR1|KLF15|ADORA2B|P2RX2|TNNI2|FKBP9|SCN5A|SNTB1	GUCY1A3, CHRM1, JUP, ADORA2B, KCNB2, PTGER2, PTGER3, TNNI2, TACR1, FKBP9, SCN5A, NOS3, KLF4, TMOD1, NPY1R, KLF15, P2RX2, SNTB1	18	PTGER3, TACR1
muscle system process	regulation of muscle hyperplasia	10	0.0187	0.018307	NOS3|KLF4	GUCY1A3, CHRM1, JUP, ADORA2B, KCNB2, PTGER2, PTGER3, TNNI2, TACR1, FKBP9, SCN5A, NOS3, KLF4, TMOD1, NPY1R, KLF15, P2RX2, SNTB1	18	PTGER3, TACR1
muscle system process	negative regulation of muscle hyperplasia	10	0.0187	0.018307	NOS3|KLF4	GUCY1A3, CHRM1, JUP, ADORA2B, KCNB2, PTGER2, PTGER3, TNNI2, TACR1, FKBP9, SCN5A, NOS3, KLF4, TMOD1, NPY1R, KLF15, P2RX2, SNTB1	18	PTGER3, TACR1
muscle system process	smooth muscle contraction	10	0.0282	0.018307	P2RX2|PTGER3|NPY1R|TACR1|FKBP9	GUCY1A3, CHRM1, JUP, ADORA2B, KCNB2, PTGER2, PTGER3, TNNI2, TACR1, FKBP9, SCN5A, NOS3, KLF4, TMOD1, NPY1R, KLF15, P2RX2, SNTB1	18	PTGER3, TACR1
muscle system process	urinary bladder smooth muscle contraction	10	0.00819	0.018307	P2RX2|PTGER3|TACR1	GUCY1A3, CHRM1, JUP, ADORA2B, KCNB2, PTGER2, PTGER3, TNNI2, TACR1, FKBP9, SCN5A, NOS3, KLF4, TMOD1, NPY1R, KLF15, P2RX2, SNTB1	18	PTGER3, TACR1
muscle system process	urinary tract smooth muscle contraction	10	0.00819	0.018307	P2RX2|PTGER3|TACR1	GUCY1A3, CHRM1, JUP, ADORA2B, KCNB2, PTGER2, PTGER3, TNNI2, TACR1, FKBP9, SCN5A, NOS3, KLF4, TMOD1, NPY1R, KLF15, P2RX2, SNTB1	18	PTGER3, TACR1
muscle system process	phasic smooth muscle contraction	10	0.042	0.018307	P2RX2|PTGER3|NPY1R	GUCY1A3, CHRM1, JUP, ADORA2B, KCNB2, PTGER2, PTGER3, TNNI2, TACR1, FKBP9, SCN5A, NOS3, KLF4, TMOD1, NPY1R, KLF15, P2RX2, SNTB1	18	PTGER3, TACR1
neuron function	neurological system process	23	0.000271	0.0195874	CNTNAP2|HMX3|CEMIP|CNTNAP1|CHRM1|CHRNA7|GPR88|RASGRF1|ESPN|GRM1|SLC8A2|DLL4|RIMS1|MMP24|P2RY2|PENK|SIX3|HMCN1|SCN5A|EPHB1|JAM3|ASIC1|NTRK1|SLC12A5|LHFPL5|NPY1R|TACR1|NAV2|GRIN2B|PAX2|TANC1|P2RX2|CRH|KCNQ4|FKBP9	NTRK1, CEMIP, LHFPL5, NPY1R, TACR1, NAV2, ESPN, PAX2, GRM1, DLL4, RIMS1, MMP24, P2RX2, P2RY2, PENK, SIX3, KCNQ4, HMCN1, EPHB1, ASIC1, NPBWR1, NPBWR2, CPE, ACHE, MESP1, CNTNAP2, HMX3, CNTNAP1, CHRM1, PTPRS, CPNE5, RASGRF1, FMN1, PTPRK, HAPLN3, TSKU, RIMS2, SOX2, DPYSL5, DNER, SCN5A, BSN, SOX4, EOMES, UNC13A, NOG, WNT9B, HDGFRP3, ETV1, PROX1, KLF15, OVOL2, TUBB2B, VCAN, NOV, MAP1B, ARMC4, CRH, FKBP…	96	NTRK1, RIMS1, EPHB1, MAP1B, EPHA3, ASCL1, EFNA5
neuron function	sensory perception	23	0.0121	0.0195874	NTRK1|CEMIP|LHFPL5|NPY1R|TACR1|NAV2|ESPN|PAX2|GRM1|DLL4|RIMS1|MMP24|P2RX2|P2RY2|PENK|SIX3|KCNQ4|HMCN1|EPHB1|ASIC1	NTRK1, CEMIP, LHFPL5, NPY1R, TACR1, NAV2, ESPN, PAX2, GRM1, DLL4, RIMS1, MMP24, P2RX2, P2RY2, PENK, SIX3, KCNQ4, HMCN1, EPHB1, ASIC1, NPBWR1, NPBWR2, CPE, ACHE, MESP1, CNTNAP2, HMX3, CNTNAP1, CHRM1, PTPRS, CPNE5, RASGRF1, FMN1, PTPRK, HAPLN3, TSKU, RIMS2, SOX2, DPYSL5, DNER, SCN5A, BSN, SOX4, EOMES, UNC13A, NOG, WNT9B, HDGFRP3, ETV1, PROX1, KLF15, OVOL2, TUBB2B, VCAN, NOV, MAP1B, ARMC4, CRH, FKBP…	96	NTRK1, RIMS1, EPHB1, MAP1B, EPHA3, ASCL1, EFNA5
neuron function	neurological system process involved in regulation of systemic arterial blood pressure	23	0.0251	0.0195874	P2RX2|TACR1|NAV2	NTRK1, CEMIP, LHFPL5, NPY1R, TACR1, NAV2, ESPN, PAX2, GRM1, DLL4, RIMS1, MMP24, P2RX2, P2RY2, PENK, SIX3, KCNQ4, HMCN1, EPHB1, ASIC1, NPBWR1, NPBWR2, CPE, ACHE, MESP1, CNTNAP2, HMX3, CNTNAP1, CHRM1, PTPRS, CPNE5, RASGRF1, FMN1, PTPRK, HAPLN3, TSKU, RIMS2, SOX2, DPYSL5, DNER, SCN5A, BSN, SOX4, EOMES, UNC13A, NOG, WNT9B, HDGFRP3, ETV1, PROX1, KLF15, OVOL2, TUBB2B, VCAN, NOV, MAP1B, ARMC4, CRH, FKBP…	96	NTRK1, RIMS1, EPHB1, MAP1B, EPHA3, ASCL1, EFNA5
neuron function	neuropeptide signaling pathway	23	0.0416	0.0195874	NPBWR1|NPBWR2|PENK|NPY1R|CPE|TACR1	NTRK1, CEMIP, LHFPL5, NPY1R, TACR1, NAV2, ESPN, PAX2, GRM1, DLL4, RIMS1, MMP24, P2RX2, P2RY2, PENK, SIX3, KCNQ4, HMCN1, EPHB1, ASIC1, NPBWR1, NPBWR2, CPE, ACHE, MESP1, CNTNAP2, HMX3, CNTNAP1, CHRM1, PTPRS, CPNE5, RASGRF1, FMN1, PTPRK, HAPLN3, TSKU, RIMS2, SOX2, DPYSL5, DNER, SCN5A, BSN, SOX4, EOMES, UNC13A, NOG, WNT9B, HDGFRP3, ETV1, PROX1, KLF15, OVOL2, TUBB2B, VCAN, NOV, MAP1B, ARMC4, CRH, FKBP…	96	NTRK1, RIMS1, EPHB1, MAP1B, EPHA3, ASCL1, EFNA5
neuron function	nervous system development	23	6.56e-07	0.0195874	ACHE|MESP1|CNTNAP2|HMX3|CNTNAP1|CHRM1|PTPRS|CPNE5|RASGRF1|FMN1|PTPRK|HAPLN3|TSKU|RIMS2|SOX2|RIMS1|MMP24|DPYSL5|DNER|SIX3|SCN5A|BSN|EPHB1|SOX4|EOMES|UNC13A|NOG|WNT9B|HDGFRP3|ETV1|PROX1|NAV2|KLF15|PAX2|OVOL2|TUBB2B|VCAN|NOV|MAP1B|ARMC4|CRH|FKBP9|EPHA3|CHST3|MACF1|RALA|MYRF|DHH|DLX6|PTGER3|CHRD|LPAR3|ASCL1|APCDD1|EFNA5|HDAC9|DLL4|SCRT2|P2RY2|ADAM23|PENK|ATOH8|GNG8|NCAM1|PROM1|SLC38A3|JAM3|NTRK1|SLC1…	NTRK1, CEMIP, LHFPL5, NPY1R, TACR1, NAV2, ESPN, PAX2, GRM1, DLL4, RIMS1, MMP24, P2RX2, P2RY2, PENK, SIX3, KCNQ4, HMCN1, EPHB1, ASIC1, NPBWR1, NPBWR2, CPE, ACHE, MESP1, CNTNAP2, HMX3, CNTNAP1, CHRM1, PTPRS, CPNE5, RASGRF1, FMN1, PTPRK, HAPLN3, TSKU, RIMS2, SOX2, DPYSL5, DNER, SCN5A, BSN, SOX4, EOMES, UNC13A, NOG, WNT9B, HDGFRP3, ETV1, PROX1, KLF15, OVOL2, TUBB2B, VCAN, NOV, MAP1B, ARMC4, CRH, FKBP…	96	NTRK1, RIMS1, EPHB1, MAP1B, EPHA3, ASCL1, EFNA5
neuron function	generation of neurons	23	0.000155	0.0195874	CNTNAP2|CNTNAP1|CPNE5|RASGRF1|FMN1|PTPRK|TSKU|RIMS2|SOX2|RIMS1|DPYSL5|DNER|SIX3|EPHB1|SOX4|EOMES|UNC13A|NOG|WNT9B|HDGFRP3|ETV1|PROX1|PAX2|TUBB2B|NOV|MAP1B|FKBP9|EPHA3|CHST3|MACF1|PTGER3|LPAR3|ASCL1|EFNA5|HDAC9|DLL4|SCRT2|P2RY2|NCAM1|PROM1|JAM3|NTRK1|SLC12A5|BCL11B|PTCH1|LHFPL5|FOXN4|KLF4|PBX1|SCRT1|LRFN2|KIF26B|FAT4|CDK5R2|NEUROG3	NTRK1, CEMIP, LHFPL5, NPY1R, TACR1, NAV2, ESPN, PAX2, GRM1, DLL4, RIMS1, MMP24, P2RX2, P2RY2, PENK, SIX3, KCNQ4, HMCN1, EPHB1, ASIC1, NPBWR1, NPBWR2, CPE, ACHE, MESP1, CNTNAP2, HMX3, CNTNAP1, CHRM1, PTPRS, CPNE5, RASGRF1, FMN1, PTPRK, HAPLN3, TSKU, RIMS2, SOX2, DPYSL5, DNER, SCN5A, BSN, SOX4, EOMES, UNC13A, NOG, WNT9B, HDGFRP3, ETV1, PROX1, KLF15, OVOL2, TUBB2B, VCAN, NOV, MAP1B, ARMC4, CRH, FKBP…	96	NTRK1, RIMS1, EPHB1, MAP1B, EPHA3, ASCL1, EFNA5
neuron function	neurogenesis	23	3.49e-06	0.0195874	MESP1|CNTNAP2|CNTNAP1|CPNE5|RASGRF1|FMN1|PTPRK|TSKU|RIMS2|SOX2|RIMS1|MMP24|DPYSL5|DNER|SIX3|EPHB1|SOX4|EOMES|UNC13A|NOG|WNT9B|HDGFRP3|ETV1|PROX1|KLF15|PAX2|TUBB2B|VCAN|NOV|MAP1B|FKBP9|EPHA3|CHST3|MACF1|MYRF|PTGER3|LPAR3|ASCL1|APCDD1|EFNA5|HDAC9|DLL4|SCRT2|P2RY2|PENK|NCAM1|PROM1|JAM3|NTRK1|SLC12A5|BCL11B|PTCH1|LHFPL5|FOXN4|KLF4|PBX1|SCRT1|LRFN2|KIF26B|CD9|FAT4|CDK5R2|NEUROG3	NTRK1, CEMIP, LHFPL5, NPY1R, TACR1, NAV2, ESPN, PAX2, GRM1, DLL4, RIMS1, MMP24, P2RX2, P2RY2, PENK, SIX3, KCNQ4, HMCN1, EPHB1, ASIC1, NPBWR1, NPBWR2, CPE, ACHE, MESP1, CNTNAP2, HMX3, CNTNAP1, CHRM1, PTPRS, CPNE5, RASGRF1, FMN1, PTPRK, HAPLN3, TSKU, RIMS2, SOX2, DPYSL5, DNER, SCN5A, BSN, SOX4, EOMES, UNC13A, NOG, WNT9B, HDGFRP3, ETV1, PROX1, KLF15, OVOL2, TUBB2B, VCAN, NOV, MAP1B, ARMC4, CRH, FKBP…	96	NTRK1, RIMS1, EPHB1, MAP1B, EPHA3, ASCL1, EFNA5
neuron function	neuron projection development	23	0.0186	0.0195874	NTRK1|CNTNAP2|CNTNAP1|SLC12A5|BCL11B|RASGRF1|NOG|HDGFRP3|FMN1|ETV1|PTPRK|EFNA5|TSKU|PAX2|LRFN2|NOV|DPYSL5|MAP1B|KIF26B|NCAM1|EPHB1|EPHA3|CHST3|JAM3	NTRK1, CEMIP, LHFPL5, NPY1R, TACR1, NAV2, ESPN, PAX2, GRM1, DLL4, RIMS1, MMP24, P2RX2, P2RY2, PENK, SIX3, KCNQ4, HMCN1, EPHB1, ASIC1, NPBWR1, NPBWR2, CPE, ACHE, MESP1, CNTNAP2, HMX3, CNTNAP1, CHRM1, PTPRS, CPNE5, RASGRF1, FMN1, PTPRK, HAPLN3, TSKU, RIMS2, SOX2, DPYSL5, DNER, SCN5A, BSN, SOX4, EOMES, UNC13A, NOG, WNT9B, HDGFRP3, ETV1, PROX1, KLF15, OVOL2, TUBB2B, VCAN, NOV, MAP1B, ARMC4, CRH, FKBP…	96	NTRK1, RIMS1, EPHB1, MAP1B, EPHA3, ASCL1, EFNA5
neuron function	neuron development	23	0.0311	0.0195874	CNTNAP2|CNTNAP1|RASGRF1|FMN1|PTPRK|ASCL1|EFNA5|TSKU|DPYSL5|NCAM1|EPHB1|JAM3|NTRK1|SLC12A5|BCL11B|NOG|LHFPL5|HDGFRP3|ETV1|PAX2|LRFN2|NOV|MAP1B|KIF26B|FAT4|EPHA3|CHST3	NTRK1, CEMIP, LHFPL5, NPY1R, TACR1, NAV2, ESPN, PAX2, GRM1, DLL4, RIMS1, MMP24, P2RX2, P2RY2, PENK, SIX3, KCNQ4, HMCN1, EPHB1, ASIC1, NPBWR1, NPBWR2, CPE, ACHE, MESP1, CNTNAP2, HMX3, CNTNAP1, CHRM1, PTPRS, CPNE5, RASGRF1, FMN1, PTPRK, HAPLN3, TSKU, RIMS2, SOX2, DPYSL5, DNER, SCN5A, BSN, SOX4, EOMES, UNC13A, NOG, WNT9B, HDGFRP3, ETV1, PROX1, KLF15, OVOL2, TUBB2B, VCAN, NOV, MAP1B, ARMC4, CRH, FKBP…	96	NTRK1, RIMS1, EPHB1, MAP1B, EPHA3, ASCL1, EFNA5
neuron function	neuron differentiation	23	0.00337	0.0195874	CNTNAP2|CNTNAP1|RASGRF1|FMN1|PTPRK|ASCL1|EFNA5|HDAC9|TSKU|DLL4|DPYSL5|NCAM1|PROM1|EPHB1|SOX4|JAM3|NTRK1|EOMES|SLC12A5|BCL11B|PTCH1|NOG|WNT9B|LHFPL5|HDGFRP3|FOXN4|ETV1|PROX1|PAX2|LRFN2|NOV|MAP1B|KIF26B|FAT4|EPHA3|CHST3	NTRK1, CEMIP, LHFPL5, NPY1R, TACR1, NAV2, ESPN, PAX2, GRM1, DLL4, RIMS1, MMP24, P2RX2, P2RY2, PENK, SIX3, KCNQ4, HMCN1, EPHB1, ASIC1, NPBWR1, NPBWR2, CPE, ACHE, MESP1, CNTNAP2, HMX3, CNTNAP1, CHRM1, PTPRS, CPNE5, RASGRF1, FMN1, PTPRK, HAPLN3, TSKU, RIMS2, SOX2, DPYSL5, DNER, SCN5A, BSN, SOX4, EOMES, UNC13A, NOG, WNT9B, HDGFRP3, ETV1, PROX1, KLF15, OVOL2, TUBB2B, VCAN, NOV, MAP1B, ARMC4, CRH, FKBP…	96	NTRK1, RIMS1, EPHB1, MAP1B, EPHA3, ASCL1, EFNA5
neuron function	axon development	23	0.0263	0.0195874	NTRK1|BCL11B|NOG|ETV1|EFNA5|TSKU|PAX2|LRFN2|NOV|DPYSL5|MAP1B|KIF26B|NCAM1|EPHB1|EPHA3|CHST3|JAM3	NTRK1, CEMIP, LHFPL5, NPY1R, TACR1, NAV2, ESPN, PAX2, GRM1, DLL4, RIMS1, MMP24, P2RX2, P2RY2, PENK, SIX3, KCNQ4, HMCN1, EPHB1, ASIC1, NPBWR1, NPBWR2, CPE, ACHE, MESP1, CNTNAP2, HMX3, CNTNAP1, CHRM1, PTPRS, CPNE5, RASGRF1, FMN1, PTPRK, HAPLN3, TSKU, RIMS2, SOX2, DPYSL5, DNER, SCN5A, BSN, SOX4, EOMES, UNC13A, NOG, WNT9B, HDGFRP3, ETV1, PROX1, KLF15, OVOL2, TUBB2B, VCAN, NOV, MAP1B, ARMC4, CRH, FKBP…	96	NTRK1, RIMS1, EPHB1, MAP1B, EPHA3, ASCL1, EFNA5
neuron function	regulation of dendrite extension	23	0.0156	0.0195874	RIMS2|RIMS1|UNC13A|CPNE5	NTRK1, CEMIP, LHFPL5, NPY1R, TACR1, NAV2, ESPN, PAX2, GRM1, DLL4, RIMS1, MMP24, P2RX2, P2RY2, PENK, SIX3, KCNQ4, HMCN1, EPHB1, ASIC1, NPBWR1, NPBWR2, CPE, ACHE, MESP1, CNTNAP2, HMX3, CNTNAP1, CHRM1, PTPRS, CPNE5, RASGRF1, FMN1, PTPRK, HAPLN3, TSKU, RIMS2, SOX2, DPYSL5, DNER, SCN5A, BSN, SOX4, EOMES, UNC13A, NOG, WNT9B, HDGFRP3, ETV1, PROX1, KLF15, OVOL2, TUBB2B, VCAN, NOV, MAP1B, ARMC4, CRH, FKBP…	96	NTRK1, RIMS1, EPHB1, MAP1B, EPHA3, ASCL1, EFNA5
neuron function	positive regulation of dendrite extension	23	0.0156	0.0195874	RIMS2|RIMS1|UNC13A|CPNE5	NTRK1, CEMIP, LHFPL5, NPY1R, TACR1, NAV2, ESPN, PAX2, GRM1, DLL4, RIMS1, MMP24, P2RX2, P2RY2, PENK, SIX3, KCNQ4, HMCN1, EPHB1, ASIC1, NPBWR1, NPBWR2, CPE, ACHE, MESP1, CNTNAP2, HMX3, CNTNAP1, CHRM1, PTPRS, CPNE5, RASGRF1, FMN1, PTPRK, HAPLN3, TSKU, RIMS2, SOX2, DPYSL5, DNER, SCN5A, BSN, SOX4, EOMES, UNC13A, NOG, WNT9B, HDGFRP3, ETV1, PROX1, KLF15, OVOL2, TUBB2B, VCAN, NOV, MAP1B, ARMC4, CRH, FKBP…	96	NTRK1, RIMS1, EPHB1, MAP1B, EPHA3, ASCL1, EFNA5
neuron function	regulation of neurogenesis	23	0.0255	0.0195874	MACF1|CPNE5|PTGER3|LPAR3|ASCL1|EFNA5|RIMS2|SOX2|DLL4|RIMS1|SCRT2|P2RY2|SIX3|NTRK1|EOMES|UNC13A|BCL11B|NOG|PROX1|KLF4|PBX1|SCRT1|NOV|MAP1B|FKBP9|EPHA3|NEUROG3	NTRK1, CEMIP, LHFPL5, NPY1R, TACR1, NAV2, ESPN, PAX2, GRM1, DLL4, RIMS1, MMP24, P2RX2, P2RY2, PENK, SIX3, KCNQ4, HMCN1, EPHB1, ASIC1, NPBWR1, NPBWR2, CPE, ACHE, MESP1, CNTNAP2, HMX3, CNTNAP1, CHRM1, PTPRS, CPNE5, RASGRF1, FMN1, PTPRK, HAPLN3, TSKU, RIMS2, SOX2, DPYSL5, DNER, SCN5A, BSN, SOX4, EOMES, UNC13A, NOG, WNT9B, HDGFRP3, ETV1, PROX1, KLF15, OVOL2, TUBB2B, VCAN, NOV, MAP1B, ARMC4, CRH, FKBP…	96	NTRK1, RIMS1, EPHB1, MAP1B, EPHA3, ASCL1, EFNA5
neuron function	regulation of neuron differentiation	23	0.0218	0.0195874	NTRK1|EOMES|MACF1|UNC13A|CPNE5|BCL11B|NOG|PTGER3|LPAR3|PROX1|ASCL1|KLF4|EFNA5|PBX1|RIMS2|SOX2|RIMS1|NOV|MAP1B|P2RY2|SIX3|FKBP9|EPHA3|NEUROG3	NTRK1, CEMIP, LHFPL5, NPY1R, TACR1, NAV2, ESPN, PAX2, GRM1, DLL4, RIMS1, MMP24, P2RX2, P2RY2, PENK, SIX3, KCNQ4, HMCN1, EPHB1, ASIC1, NPBWR1, NPBWR2, CPE, ACHE, MESP1, CNTNAP2, HMX3, CNTNAP1, CHRM1, PTPRS, CPNE5, RASGRF1, FMN1, PTPRK, HAPLN3, TSKU, RIMS2, SOX2, DPYSL5, DNER, SCN5A, BSN, SOX4, EOMES, UNC13A, NOG, WNT9B, HDGFRP3, ETV1, PROX1, KLF15, OVOL2, TUBB2B, VCAN, NOV, MAP1B, ARMC4, CRH, FKBP…	96	NTRK1, RIMS1, EPHB1, MAP1B, EPHA3, ASCL1, EFNA5
neuron function	regulation of nervous system development	23	0.00891	0.0195874	MACF1|MYRF|CPNE5|PTGER3|CHRD|LPAR3|ASCL1|EFNA5|RIMS2|SOX2|DLL4|RIMS1|SCRT2|P2RY2|SIX3|EPHB1|NTRK1|EOMES|UNC13A|BCL11B|NOG|PROX1|KLF4|PBX1|PAX2|SCRT1|NOV|MAP1B|FKBP9|EPHA3|NEUROG3	NTRK1, CEMIP, LHFPL5, NPY1R, TACR1, NAV2, ESPN, PAX2, GRM1, DLL4, RIMS1, MMP24, P2RX2, P2RY2, PENK, SIX3, KCNQ4, HMCN1, EPHB1, ASIC1, NPBWR1, NPBWR2, CPE, ACHE, MESP1, CNTNAP2, HMX3, CNTNAP1, CHRM1, PTPRS, CPNE5, RASGRF1, FMN1, PTPRK, HAPLN3, TSKU, RIMS2, SOX2, DPYSL5, DNER, SCN5A, BSN, SOX4, EOMES, UNC13A, NOG, WNT9B, HDGFRP3, ETV1, PROX1, KLF15, OVOL2, TUBB2B, VCAN, NOV, MAP1B, ARMC4, CRH, FKBP…	96	NTRK1, RIMS1, EPHB1, MAP1B, EPHA3, ASCL1, EFNA5
neuron function	positive regulation of nervous system development	23	0.0476	0.0195874	NTRK1|MACF1|UNC13A|MYRF|CPNE5|LPAR3|PROX1|ASCL1|EFNA5|PAX2|RIMS2|RIMS1|MAP1B|P2RY2|FKBP9|EPHB1|EPHA3|NEUROG3	NTRK1, CEMIP, LHFPL5, NPY1R, TACR1, NAV2, ESPN, PAX2, GRM1, DLL4, RIMS1, MMP24, P2RX2, P2RY2, PENK, SIX3, KCNQ4, HMCN1, EPHB1, ASIC1, NPBWR1, NPBWR2, CPE, ACHE, MESP1, CNTNAP2, HMX3, CNTNAP1, CHRM1, PTPRS, CPNE5, RASGRF1, FMN1, PTPRK, HAPLN3, TSKU, RIMS2, SOX2, DPYSL5, DNER, SCN5A, BSN, SOX4, EOMES, UNC13A, NOG, WNT9B, HDGFRP3, ETV1, PROX1, KLF15, OVOL2, TUBB2B, VCAN, NOV, MAP1B, ARMC4, CRH, FKBP…	96	NTRK1, RIMS1, EPHB1, MAP1B, EPHA3, ASCL1, EFNA5
neuron function	positive regulation of neuron differentiation	23	0.0395	0.0195874	NTRK1|MACF1|UNC13A|CPNE5|LPAR3|PROX1|ASCL1|EFNA5|RIMS2|RIMS1|MAP1B|P2RY2|FKBP9|EPHA3|NEUROG3	NTRK1, CEMIP, LHFPL5, NPY1R, TACR1, NAV2, ESPN, PAX2, GRM1, DLL4, RIMS1, MMP24, P2RX2, P2RY2, PENK, SIX3, KCNQ4, HMCN1, EPHB1, ASIC1, NPBWR1, NPBWR2, CPE, ACHE, MESP1, CNTNAP2, HMX3, CNTNAP1, CHRM1, PTPRS, CPNE5, RASGRF1, FMN1, PTPRK, HAPLN3, TSKU, RIMS2, SOX2, DPYSL5, DNER, SCN5A, BSN, SOX4, EOMES, UNC13A, NOG, WNT9B, HDGFRP3, ETV1, PROX1, KLF15, OVOL2, TUBB2B, VCAN, NOV, MAP1B, ARMC4, CRH, FKBP…	96	NTRK1, RIMS1, EPHB1, MAP1B, EPHA3, ASCL1, EFNA5
neuron function	noradrenergic neuron differentiation	23	0.0416	0.0195874	ASCL1|SOX4	NTRK1, CEMIP, LHFPL5, NPY1R, TACR1, NAV2, ESPN, PAX2, GRM1, DLL4, RIMS1, MMP24, P2RX2, P2RY2, PENK, SIX3, KCNQ4, HMCN1, EPHB1, ASIC1, NPBWR1, NPBWR2, CPE, ACHE, MESP1, CNTNAP2, HMX3, CNTNAP1, CHRM1, PTPRS, CPNE5, RASGRF1, FMN1, PTPRK, HAPLN3, TSKU, RIMS2, SOX2, DPYSL5, DNER, SCN5A, BSN, SOX4, EOMES, UNC13A, NOG, WNT9B, HDGFRP3, ETV1, PROX1, KLF15, OVOL2, TUBB2B, VCAN, NOV, MAP1B, ARMC4, CRH, FKBP…	96	NTRK1, RIMS1, EPHB1, MAP1B, EPHA3, ASCL1, EFNA5
neuron function	ventral spinal cord interneuron differentiation	23	0.0251	0.0195874	DLL4|FOXN4|ASCL1	NTRK1, CEMIP, LHFPL5, NPY1R, TACR1, NAV2, ESPN, PAX2, GRM1, DLL4, RIMS1, MMP24, P2RX2, P2RY2, PENK, SIX3, KCNQ4, HMCN1, EPHB1, ASIC1, NPBWR1, NPBWR2, CPE, ACHE, MESP1, CNTNAP2, HMX3, CNTNAP1, CHRM1, PTPRS, CPNE5, RASGRF1, FMN1, PTPRK, HAPLN3, TSKU, RIMS2, SOX2, DPYSL5, DNER, SCN5A, BSN, SOX4, EOMES, UNC13A, NOG, WNT9B, HDGFRP3, ETV1, PROX1, KLF15, OVOL2, TUBB2B, VCAN, NOV, MAP1B, ARMC4, CRH, FKBP…	96	NTRK1, RIMS1, EPHB1, MAP1B, EPHA3, ASCL1, EFNA5
neuron function	ventral spinal cord interneuron fate commitment	23	0.0133	0.0195874	DLL4|FOXN4|ASCL1	NTRK1, CEMIP, LHFPL5, NPY1R, TACR1, NAV2, ESPN, PAX2, GRM1, DLL4, RIMS1, MMP24, P2RX2, P2RY2, PENK, SIX3, KCNQ4, HMCN1, EPHB1, ASIC1, NPBWR1, NPBWR2, CPE, ACHE, MESP1, CNTNAP2, HMX3, CNTNAP1, CHRM1, PTPRS, CPNE5, RASGRF1, FMN1, PTPRK, HAPLN3, TSKU, RIMS2, SOX2, DPYSL5, DNER, SCN5A, BSN, SOX4, EOMES, UNC13A, NOG, WNT9B, HDGFRP3, ETV1, PROX1, KLF15, OVOL2, TUBB2B, VCAN, NOV, MAP1B, ARMC4, CRH, FKBP…	96	NTRK1, RIMS1, EPHB1, MAP1B, EPHA3, ASCL1, EFNA5
neuron function	central nervous system neuron differentiation	23	0.0187	0.0195874	EOMES|DLL4|BCL11B|PTCH1|FOXN4|PROX1|ASCL1|EPHB1|TSKU|SOX4	NTRK1, CEMIP, LHFPL5, NPY1R, TACR1, NAV2, ESPN, PAX2, GRM1, DLL4, RIMS1, MMP24, P2RX2, P2RY2, PENK, SIX3, KCNQ4, HMCN1, EPHB1, ASIC1, NPBWR1, NPBWR2, CPE, ACHE, MESP1, CNTNAP2, HMX3, CNTNAP1, CHRM1, PTPRS, CPNE5, RASGRF1, FMN1, PTPRK, HAPLN3, TSKU, RIMS2, SOX2, DPYSL5, DNER, SCN5A, BSN, SOX4, EOMES, UNC13A, NOG, WNT9B, HDGFRP3, ETV1, PROX1, KLF15, OVOL2, TUBB2B, VCAN, NOV, MAP1B, ARMC4, CRH, FKBP…	96	NTRK1, RIMS1, EPHB1, MAP1B, EPHA3, ASCL1, EFNA5
neuron function	neuroblast differentiation	23	0.0187	0.0195874	SIX3|ASCL1	NTRK1, CEMIP, LHFPL5, NPY1R, TACR1, NAV2, ESPN, PAX2, GRM1, DLL4, RIMS1, MMP24, P2RX2, P2RY2, PENK, SIX3, KCNQ4, HMCN1, EPHB1, ASIC1, NPBWR1, NPBWR2, CPE, ACHE, MESP1, CNTNAP2, HMX3, CNTNAP1, CHRM1, PTPRS, CPNE5, RASGRF1, FMN1, PTPRK, HAPLN3, TSKU, RIMS2, SOX2, DPYSL5, DNER, SCN5A, BSN, SOX4, EOMES, UNC13A, NOG, WNT9B, HDGFRP3, ETV1, PROX1, KLF15, OVOL2, TUBB2B, VCAN, NOV, MAP1B, ARMC4, CRH, FKBP…	96	NTRK1, RIMS1, EPHB1, MAP1B, EPHA3, ASCL1, EFNA5
cell adhesion	heterophilic cell-cell adhesion via plasma membrane cell adhesion molecules	7	0.0357	0.01245	CADM4|CADM1|CADM2|FAT4|SCARF2	PCDHGB7, CADM4, PCDHGB6, CADM1, CADM2, DCHS2, PCDH10, PCDH8, FAT4, CLDN3, SCARF2, ACHE, CNTNAP2, PTPRU, SNED1, CNTNAP1, PTPRS, PTPRK, HAPLN3, CYR61, LOXL2, COMP, CYP26B1, MMP24, EPHB1, SOX4, EPHB4, EOMES, IZUMO1, VCAN, NOV, PKP4, FKBP9, EPHA3, COL15A1, PTGER2, DLL4, NUAK1, ADAM23, NCAM1, NCAM2, JAM3, KIRREL, JUP, BCL11B, FERMT1, KITLG, F2RL1, CD9, SIGLEC6	50	PCDHGB7, CADM4, PCDHGB6, CADM1, CADM2, DCHS2, PCDH10, PCDH8, FAT4, CLDN3, SCARF2, NOV, JUP
cell adhesion	homophilic cell adhesion via plasma membrane adhesion molecules	7	0.00436	0.01245	PCDHGB7|CADM4|PCDHGB6|CADM1|CADM2|DCHS2|PCDH10|PCDH8|FAT4	PCDHGB7, CADM4, PCDHGB6, CADM1, CADM2, DCHS2, PCDH10, PCDH8, FAT4, CLDN3, SCARF2, ACHE, CNTNAP2, PTPRU, SNED1, CNTNAP1, PTPRS, PTPRK, HAPLN3, CYR61, LOXL2, COMP, CYP26B1, MMP24, EPHB1, SOX4, EPHB4, EOMES, IZUMO1, VCAN, NOV, PKP4, FKBP9, EPHA3, COL15A1, PTGER2, DLL4, NUAK1, ADAM23, NCAM1, NCAM2, JAM3, KIRREL, JUP, BCL11B, FERMT1, KITLG, F2RL1, CD9, SIGLEC6	50	PCDHGB7, CADM4, PCDHGB6, CADM1, CADM2, DCHS2, PCDH10, PCDH8, FAT4, CLDN3, SCARF2, NOV, JUP
cell adhesion	cell-cell adhesion via plasma-membrane adhesion molecules	7	0.00434	0.01245	PCDHGB7|CLDN3|CADM4|PCDHGB6|CADM1|CADM2|DCHS2|PCDH10|PCDH8|FAT4|SCARF2	PCDHGB7, CADM4, PCDHGB6, CADM1, CADM2, DCHS2, PCDH10, PCDH8, FAT4, CLDN3, SCARF2, ACHE, CNTNAP2, PTPRU, SNED1, CNTNAP1, PTPRS, PTPRK, HAPLN3, CYR61, LOXL2, COMP, CYP26B1, MMP24, EPHB1, SOX4, EPHB4, EOMES, IZUMO1, VCAN, NOV, PKP4, FKBP9, EPHA3, COL15A1, PTGER2, DLL4, NUAK1, ADAM23, NCAM1, NCAM2, JAM3, KIRREL, JUP, BCL11B, FERMT1, KITLG, F2RL1, CD9, SIGLEC6	50	PCDHGB7, CADM4, PCDHGB6, CADM1, CADM2, DCHS2, PCDH10, PCDH8, FAT4, CLDN3, SCARF2, NOV, JUP
cell adhesion	biological adhesion	7	1.26e-07	0.01245	ACHE|CNTNAP2|PTPRU|SNED1|CNTNAP1|PCDHGB7|PTPRS|PCDHGB6|PTPRK|HAPLN3|CYR61|LOXL2|COMP|CYP26B1|MMP24|SCARF2|EPHB1|SOX4|EPHB4|EOMES|IZUMO1|VCAN|CLDN3|NOV|PKP4|FKBP9|EPHA3|COL15A1|PCDH10|PTGER2|DLL4|NUAK1|ADAM23|NCAM1|NCAM2|JAM3|CADM4|KIRREL|JUP|CADM1|BCL11B|CADM2|PCDH8|FERMT1|KITLG|DCHS2|F2RL1|CD9|FAT4|SIGLEC6	PCDHGB7, CADM4, PCDHGB6, CADM1, CADM2, DCHS2, PCDH10, PCDH8, FAT4, CLDN3, SCARF2, ACHE, CNTNAP2, PTPRU, SNED1, CNTNAP1, PTPRS, PTPRK, HAPLN3, CYR61, LOXL2, COMP, CYP26B1, MMP24, EPHB1, SOX4, EPHB4, EOMES, IZUMO1, VCAN, NOV, PKP4, FKBP9, EPHA3, COL15A1, PTGER2, DLL4, NUAK1, ADAM23, NCAM1, NCAM2, JAM3, KIRREL, JUP, BCL11B, FERMT1, KITLG, F2RL1, CD9, SIGLEC6	50	PCDHGB7, CADM4, PCDHGB6, CADM1, CADM2, DCHS2, PCDH10, PCDH8, FAT4, CLDN3, SCARF2, NOV, JUP
cell adhesion	cell adhesion	7	1.25e-07	0.01245	ACHE|CNTNAP2|PTPRU|SNED1|CNTNAP1|PCDHGB7|PTPRS|PCDHGB6|PTPRK|HAPLN3|CYR61|LOXL2|COMP|CYP26B1|MMP24|SCARF2|EPHB1|SOX4|EPHB4|EOMES|IZUMO1|VCAN|CLDN3|NOV|PKP4|FKBP9|EPHA3|COL15A1|PCDH10|PTGER2|DLL4|NUAK1|ADAM23|NCAM1|NCAM2|JAM3|CADM4|KIRREL|JUP|CADM1|BCL11B|CADM2|PCDH8|FERMT1|KITLG|DCHS2|F2RL1|CD9|FAT4|SIGLEC6	PCDHGB7, CADM4, PCDHGB6, CADM1, CADM2, DCHS2, PCDH10, PCDH8, FAT4, CLDN3, SCARF2, ACHE, CNTNAP2, PTPRU, SNED1, CNTNAP1, PTPRS, PTPRK, HAPLN3, CYR61, LOXL2, COMP, CYP26B1, MMP24, EPHB1, SOX4, EPHB4, EOMES, IZUMO1, VCAN, NOV, PKP4, FKBP9, EPHA3, COL15A1, PTGER2, DLL4, NUAK1, ADAM23, NCAM1, NCAM2, JAM3, KIRREL, JUP, BCL11B, FERMT1, KITLG, F2RL1, CD9, SIGLEC6	50	PCDHGB7, CADM4, PCDHGB6, CADM1, CADM2, DCHS2, PCDH10, PCDH8, FAT4, CLDN3, SCARF2, NOV, JUP
cell adhesion	cell-cell adhesion	7	0.00115	0.01245	PTPRU|PCDHGB7|PCDHGB6|PCDH10|PTGER2|CYR61|DLL4|CYP26B1|MMP24|NCAM2|SCARF2|SOX4|JAM3|EOMES|CADM4|KIRREL|JUP|CADM1|BCL11B|CADM2|PCDH8|CLDN3|NOV|DCHS2|F2RL1|PKP4|FAT4|FKBP9	PCDHGB7, CADM4, PCDHGB6, CADM1, CADM2, DCHS2, PCDH10, PCDH8, FAT4, CLDN3, SCARF2, ACHE, CNTNAP2, PTPRU, SNED1, CNTNAP1, PTPRS, PTPRK, HAPLN3, CYR61, LOXL2, COMP, CYP26B1, MMP24, EPHB1, SOX4, EPHB4, EOMES, IZUMO1, VCAN, NOV, PKP4, FKBP9, EPHA3, COL15A1, PTGER2, DLL4, NUAK1, ADAM23, NCAM1, NCAM2, JAM3, KIRREL, JUP, BCL11B, FERMT1, KITLG, F2RL1, CD9, SIGLEC6	50	PCDHGB7, CADM4, PCDHGB6, CADM1, CADM2, DCHS2, PCDH10, PCDH8, FAT4, CLDN3, SCARF2, NOV, JUP
cell adhesion	endothelial cell-cell adhesion	7	0.0416	0.01245	JUP|NOV	PCDHGB7, CADM4, PCDHGB6, CADM1, CADM2, DCHS2, PCDH10, PCDH8, FAT4, CLDN3, SCARF2, ACHE, CNTNAP2, PTPRU, SNED1, CNTNAP1, PTPRS, PTPRK, HAPLN3, CYR61, LOXL2, COMP, CYP26B1, MMP24, EPHB1, SOX4, EPHB4, EOMES, IZUMO1, VCAN, NOV, PKP4, FKBP9, EPHA3, COL15A1, PTGER2, DLL4, NUAK1, ADAM23, NCAM1, NCAM2, JAM3, KIRREL, JUP, BCL11B, FERMT1, KITLG, F2RL1, CD9, SIGLEC6	50	PCDHGB7, CADM4, PCDHGB6, CADM1, CADM2, DCHS2, PCDH10, PCDH8, FAT4, CLDN3, SCARF2, NOV, JUP
metabolism/biosynthetic process	cGMP biosynthetic process	12	0.0251	0.0150187	GUCY1A3|NPPC|NPR1	GUCY1A3, NPPC, ADORA2B, NPR1, NOS3, PTGER2, PTGER3, GAPDHS, CRH	9	GUCY1A3, NPPC, ADORA2B, NPR1, NOS3, PTGER2, PTGER3, CRH
metabolism/biosynthetic process	positive regulation of purine nucleotide metabolic process	12	0.0186	0.0150187	GUCY1A3|NPPC|ADORA2B|NPR1|NOS3|PTGER2|PTGER3|GAPDHS|CRH	GUCY1A3, NPPC, ADORA2B, NPR1, NOS3, PTGER2, PTGER3, GAPDHS, CRH	9	GUCY1A3, NPPC, ADORA2B, NPR1, NOS3, PTGER2, PTGER3, CRH
metabolism/biosynthetic process	positive regulation of nucleotide metabolic process	12	0.0186	0.0150187	GUCY1A3|NPPC|ADORA2B|NPR1|NOS3|PTGER2|PTGER3|GAPDHS|CRH	GUCY1A3, NPPC, ADORA2B, NPR1, NOS3, PTGER2, PTGER3, GAPDHS, CRH	9	GUCY1A3, NPPC, ADORA2B, NPR1, NOS3, PTGER2, PTGER3, CRH
metabolism/biosynthetic process	positive regulation of cyclic nucleotide metabolic process	12	0.0188	0.0150187	GUCY1A3|NPPC|ADORA2B|NPR1|NOS3|PTGER2|PTGER3|CRH	GUCY1A3, NPPC, ADORA2B, NPR1, NOS3, PTGER2, PTGER3, GAPDHS, CRH	9	GUCY1A3, NPPC, ADORA2B, NPR1, NOS3, PTGER2, PTGER3, CRH
metabolism/biosynthetic process	positive regulation of nucleotide biosynthetic process	12	0.0176	0.0150187	GUCY1A3|NPPC|ADORA2B|NPR1|NOS3|PTGER2|PTGER3|CRH	GUCY1A3, NPPC, ADORA2B, NPR1, NOS3, PTGER2, PTGER3, GAPDHS, CRH	9	GUCY1A3, NPPC, ADORA2B, NPR1, NOS3, PTGER2, PTGER3, CRH
metabolism/biosynthetic process	positive regulation of cyclic nucleotide biosynthetic process	12	0.0143	0.0150187	GUCY1A3|NPPC|ADORA2B|NPR1|NOS3|PTGER2|PTGER3|CRH	GUCY1A3, NPPC, ADORA2B, NPR1, NOS3, PTGER2, PTGER3, GAPDHS, CRH	9	GUCY1A3, NPPC, ADORA2B, NPR1, NOS3, PTGER2, PTGER3, CRH
metabolism/biosynthetic process	regulation of cyclic nucleotide biosynthetic process	12	0.0467	0.0150187	GUCY1A3|NPPC|ADORA2B|NPR1|NOS3|PTGER2|PTGER3|CRH	GUCY1A3, NPPC, ADORA2B, NPR1, NOS3, PTGER2, PTGER3, GAPDHS, CRH	9	GUCY1A3, NPPC, ADORA2B, NPR1, NOS3, PTGER2, PTGER3, CRH
metabolism/biosynthetic process	positive regulation of purine nucleotide biosynthetic process	12	0.0176	0.0150187	GUCY1A3|NPPC|ADORA2B|NPR1|NOS3|PTGER2|PTGER3|CRH	GUCY1A3, NPPC, ADORA2B, NPR1, NOS3, PTGER2, PTGER3, GAPDHS, CRH	9	GUCY1A3, NPPC, ADORA2B, NPR1, NOS3, PTGER2, PTGER3, CRH
metabolism/biosynthetic process	regulation of cGMP metabolic process	12	0.00185	0.0150187	GUCY1A3|NPPC|ADORA2B|NPR1|NOS3	GUCY1A3, NPPC, ADORA2B, NPR1, NOS3, PTGER2, PTGER3, GAPDHS, CRH	9	GUCY1A3, NPPC, ADORA2B, NPR1, NOS3, PTGER2, PTGER3, CRH
metabolism/biosynthetic process	positive regulation of cGMP biosynthetic process	12	0.000146	0.0150187	GUCY1A3|NPPC|ADORA2B|NPR1|NOS3	GUCY1A3, NPPC, ADORA2B, NPR1, NOS3, PTGER2, PTGER3, GAPDHS, CRH	9	GUCY1A3, NPPC, ADORA2B, NPR1, NOS3, PTGER2, PTGER3, CRH
metabolism/biosynthetic process	regulation of cGMP biosynthetic process	12	0.000464	0.0150187	GUCY1A3|NPPC|ADORA2B|NPR1|NOS3	GUCY1A3, NPPC, ADORA2B, NPR1, NOS3, PTGER2, PTGER3, GAPDHS, CRH	9	GUCY1A3, NPPC, ADORA2B, NPR1, NOS3, PTGER2, PTGER3, CRH
metabolism/biosynthetic process	positive regulation of cGMP metabolic process	12	0.000464	0.0150187	GUCY1A3|NPPC|ADORA2B|NPR1|NOS3	GUCY1A3, NPPC, ADORA2B, NPR1, NOS3, PTGER2, PTGER3, GAPDHS, CRH	9	GUCY1A3, NPPC, ADORA2B, NPR1, NOS3, PTGER2, PTGER3, CRH
kidney function	metanephric tubule formation	29	0.0416	0.0100796	WNT9B|PAX2	WNT9B, PAX2, NOG, KIF26B, FMN1, ACE, ZBTB16, PTCH1, PROX1, PCSK5, KLF15, PBX1, PYGO1, SDC1, FAT4, PROM1, SOX4, TBX18	18	WNT9B, PAX2, NOG, KIF26B, FMN1, PTCH1, PBX1, FAT4
kidney function	kidney rudiment formation	29	0.0416	0.0100796	WNT9B|PAX2	WNT9B, PAX2, NOG, KIF26B, FMN1, ACE, ZBTB16, PTCH1, PROX1, PCSK5, KLF15, PBX1, PYGO1, SDC1, FAT4, PROM1, SOX4, TBX18	18	WNT9B, PAX2, NOG, KIF26B, FMN1, PTCH1, PBX1, FAT4
kidney function	nephron tubule formation	29	0.034	0.0100796	NOG|WNT9B|PAX2	WNT9B, PAX2, NOG, KIF26B, FMN1, ACE, ZBTB16, PTCH1, PROX1, PCSK5, KLF15, PBX1, PYGO1, SDC1, FAT4, PROM1, SOX4, TBX18	18	WNT9B, PAX2, NOG, KIF26B, FMN1, PTCH1, PBX1, FAT4
kidney function	metanephric renal vesicle morphogenesis	29	0.00819	0.0100796	KIF26B|FMN1|PAX2	WNT9B, PAX2, NOG, KIF26B, FMN1, ACE, ZBTB16, PTCH1, PROX1, PCSK5, KLF15, PBX1, PYGO1, SDC1, FAT4, PROM1, SOX4, TBX18	18	WNT9B, PAX2, NOG, KIF26B, FMN1, PTCH1, PBX1, FAT4
kidney function	renal vesicle development	29	0.0187	0.0100796	KIF26B|FMN1|PAX2	WNT9B, PAX2, NOG, KIF26B, FMN1, ACE, ZBTB16, PTCH1, PROX1, PCSK5, KLF15, PBX1, PYGO1, SDC1, FAT4, PROM1, SOX4, TBX18	18	WNT9B, PAX2, NOG, KIF26B, FMN1, PTCH1, PBX1, FAT4
kidney function	renal vesicle morphogenesis	29	0.0133	0.0100796	KIF26B|FMN1|PAX2	WNT9B, PAX2, NOG, KIF26B, FMN1, ACE, ZBTB16, PTCH1, PROX1, PCSK5, KLF15, PBX1, PYGO1, SDC1, FAT4, PROM1, SOX4, TBX18	18	WNT9B, PAX2, NOG, KIF26B, FMN1, PTCH1, PBX1, FAT4
kidney function	metanephric nephron morphogenesis	29	0.0251	0.0100796	KIF26B|FMN1|PAX2	WNT9B, PAX2, NOG, KIF26B, FMN1, ACE, ZBTB16, PTCH1, PROX1, PCSK5, KLF15, PBX1, PYGO1, SDC1, FAT4, PROM1, SOX4, TBX18	18	WNT9B, PAX2, NOG, KIF26B, FMN1, PTCH1, PBX1, FAT4
kidney function	metanephric renal vesicle formation	29	0.0416	0.0100796	KIF26B|FMN1	WNT9B, PAX2, NOG, KIF26B, FMN1, ACE, ZBTB16, PTCH1, PROX1, PCSK5, KLF15, PBX1, PYGO1, SDC1, FAT4, PROM1, SOX4, TBX18	18	WNT9B, PAX2, NOG, KIF26B, FMN1, PTCH1, PBX1, FAT4
kidney function	ureteric bud invasion	29	0.0187	0.0100796	KIF26B|FMN1	WNT9B, PAX2, NOG, KIF26B, FMN1, ACE, ZBTB16, PTCH1, PROX1, PCSK5, KLF15, PBX1, PYGO1, SDC1, FAT4, PROM1, SOX4, TBX18	18	WNT9B, PAX2, NOG, KIF26B, FMN1, PTCH1, PBX1, FAT4
kidney function	kidney development	29	0.000702	0.0100796	ACE|ZBTB16|PTCH1|NOG|WNT9B|FMN1|PROX1|PCSK5|KLF15|PBX1|PAX2|PYGO1|KIF26B|SDC1|FAT4|PROM1|SOX4	WNT9B, PAX2, NOG, KIF26B, FMN1, ACE, ZBTB16, PTCH1, PROX1, PCSK5, KLF15, PBX1, PYGO1, SDC1, FAT4, PROM1, SOX4, TBX18	18	WNT9B, PAX2, NOG, KIF26B, FMN1, PTCH1, PBX1, FAT4
kidney function	renal system development	29	0.000464	0.0100796	ACE|ZBTB16|PTCH1|NOG|WNT9B|FMN1|PROX1|PCSK5|KLF15|PBX1|PAX2|TBX18|PYGO1|KIF26B|SDC1|FAT4|PROM1|SOX4	WNT9B, PAX2, NOG, KIF26B, FMN1, ACE, ZBTB16, PTCH1, PROX1, PCSK5, KLF15, PBX1, PYGO1, SDC1, FAT4, PROM1, SOX4, TBX18	18	WNT9B, PAX2, NOG, KIF26B, FMN1, PTCH1, PBX1, FAT4
kidney function	urogenital system development	29	0.00175	0.0100796	ACE|ZBTB16|PTCH1|NOG|WNT9B|FMN1|PROX1|PCSK5|KLF15|PBX1|PAX2|TBX18|PYGO1|KIF26B|SDC1|FAT4|PROM1|SOX4	WNT9B, PAX2, NOG, KIF26B, FMN1, ACE, ZBTB16, PTCH1, PROX1, PCSK5, KLF15, PBX1, PYGO1, SDC1, FAT4, PROM1, SOX4, TBX18	18	WNT9B, PAX2, NOG, KIF26B, FMN1, PTCH1, PBX1, FAT4
kidney function	branching involved in ureteric bud morphogenesis	29	0.0221	0.0100796	PTCH1|WNT9B|FAT4|PBX1|PAX2	WNT9B, PAX2, NOG, KIF26B, FMN1, ACE, ZBTB16, PTCH1, PROX1, PCSK5, KLF15, PBX1, PYGO1, SDC1, FAT4, PROM1, SOX4, TBX18	18	WNT9B, PAX2, NOG, KIF26B, FMN1, PTCH1, PBX1, FAT4
kidney function	nephron epithelium development	29	0.000786	0.0100796	KIF26B|PTCH1|NOG|WNT9B|FMN1|FAT4|PROM1|KLF15|PBX1|PAX2	WNT9B, PAX2, NOG, KIF26B, FMN1, ACE, ZBTB16, PTCH1, PROX1, PCSK5, KLF15, PBX1, PYGO1, SDC1, FAT4, PROM1, SOX4, TBX18	18	WNT9B, PAX2, NOG, KIF26B, FMN1, PTCH1, PBX1, FAT4
kidney function	nephron development	29	0.00371	0.0100796	KIF26B|PTCH1|NOG|WNT9B|FMN1|FAT4|PROM1|KLF15|PBX1|PAX2	WNT9B, PAX2, NOG, KIF26B, FMN1, ACE, ZBTB16, PTCH1, PROX1, PCSK5, KLF15, PBX1, PYGO1, SDC1, FAT4, PROM1, SOX4, TBX18	18	WNT9B, PAX2, NOG, KIF26B, FMN1, PTCH1, PBX1, FAT4
kidney function	kidney epithelium development	29	0.00178	0.0100796	KIF26B|PTCH1|NOG|WNT9B|SDC1|FMN1|FAT4|PROM1|KLF15|PBX1|PAX2	WNT9B, PAX2, NOG, KIF26B, FMN1, ACE, ZBTB16, PTCH1, PROX1, PCSK5, KLF15, PBX1, PYGO1, SDC1, FAT4, PROM1, SOX4, TBX18	18	WNT9B, PAX2, NOG, KIF26B, FMN1, PTCH1, PBX1, FAT4
kidney function	mesonephric epithelium development	29	0.00205	0.0100796	KIF26B|PTCH1|NOG|WNT9B|SDC1|FMN1|FAT4|PBX1|PAX2	WNT9B, PAX2, NOG, KIF26B, FMN1, ACE, ZBTB16, PTCH1, PROX1, PCSK5, KLF15, PBX1, PYGO1, SDC1, FAT4, PROM1, SOX4, TBX18	18	WNT9B, PAX2, NOG, KIF26B, FMN1, PTCH1, PBX1, FAT4
kidney function	mesonephric tubule development	29	0.00205	0.0100796	KIF26B|PTCH1|NOG|WNT9B|SDC1|FMN1|FAT4|PBX1|PAX2	WNT9B, PAX2, NOG, KIF26B, FMN1, ACE, ZBTB16, PTCH1, PROX1, PCSK5, KLF15, PBX1, PYGO1, SDC1, FAT4, PROM1, SOX4, TBX18	18	WNT9B, PAX2, NOG, KIF26B, FMN1, PTCH1, PBX1, FAT4
kidney function	ureteric bud development	29	0.00205	0.0100796	KIF26B|PTCH1|NOG|WNT9B|SDC1|FMN1|FAT4|PBX1|PAX2	WNT9B, PAX2, NOG, KIF26B, FMN1, ACE, ZBTB16, PTCH1, PROX1, PCSK5, KLF15, PBX1, PYGO1, SDC1, FAT4, PROM1, SOX4, TBX18	18	WNT9B, PAX2, NOG, KIF26B, FMN1, PTCH1, PBX1, FAT4
kidney function	mesonephros development	29	0.000645	0.0100796	ZBTB16|KIF26B|PTCH1|NOG|WNT9B|SDC1|FMN1|FAT4|PBX1|PAX2	WNT9B, PAX2, NOG, KIF26B, FMN1, ACE, ZBTB16, PTCH1, PROX1, PCSK5, KLF15, PBX1, PYGO1, SDC1, FAT4, PROM1, SOX4, TBX18	18	WNT9B, PAX2, NOG, KIF26B, FMN1, PTCH1, PBX1, FAT4
kidney function	kidney morphogenesis	29	0.00103	0.0100796	KIF26B|PTCH1|NOG|WNT9B|FMN1|FAT4|PBX1|PAX2|SOX4	WNT9B, PAX2, NOG, KIF26B, FMN1, ACE, ZBTB16, PTCH1, PROX1, PCSK5, KLF15, PBX1, PYGO1, SDC1, FAT4, PROM1, SOX4, TBX18	18	WNT9B, PAX2, NOG, KIF26B, FMN1, PTCH1, PBX1, FAT4
kidney function	nephron morphogenesis	29	0.000969	0.0100796	KIF26B|PTCH1|NOG|WNT9B|FMN1|FAT4|PBX1|PAX2	WNT9B, PAX2, NOG, KIF26B, FMN1, ACE, ZBTB16, PTCH1, PROX1, PCSK5, KLF15, PBX1, PYGO1, SDC1, FAT4, PROM1, SOX4, TBX18	18	WNT9B, PAX2, NOG, KIF26B, FMN1, PTCH1, PBX1, FAT4
kidney function	nephron epithelium morphogenesis	29	0.000859	0.0100796	KIF26B|PTCH1|NOG|WNT9B|FMN1|FAT4|PBX1|PAX2	WNT9B, PAX2, NOG, KIF26B, FMN1, ACE, ZBTB16, PTCH1, PROX1, PCSK5, KLF15, PBX1, PYGO1, SDC1, FAT4, PROM1, SOX4, TBX18	18	WNT9B, PAX2, NOG, KIF26B, FMN1, PTCH1, PBX1, FAT4
kidney function	ureteric bud morphogenesis	29	0.000479	0.0100796	KIF26B|PTCH1|NOG|WNT9B|FMN1|FAT4|PBX1|PAX2	WNT9B, PAX2, NOG, KIF26B, FMN1, ACE, ZBTB16, PTCH1, PROX1, PCSK5, KLF15, PBX1, PYGO1, SDC1, FAT4, PROM1, SOX4, TBX18	18	WNT9B, PAX2, NOG, KIF26B, FMN1, PTCH1, PBX1, FAT4
kidney function	nephron tubule development	29	0.00254	0.0100796	KIF26B|PTCH1|NOG|WNT9B|FMN1|FAT4|PBX1|PAX2	WNT9B, PAX2, NOG, KIF26B, FMN1, ACE, ZBTB16, PTCH1, PROX1, PCSK5, KLF15, PBX1, PYGO1, SDC1, FAT4, PROM1, SOX4, TBX18	18	WNT9B, PAX2, NOG, KIF26B, FMN1, PTCH1, PBX1, FAT4
kidney function	nephron tubule morphogenesis	29	0.000763	0.0100796	KIF26B|PTCH1|NOG|WNT9B|FMN1|FAT4|PBX1|PAX2	WNT9B, PAX2, NOG, KIF26B, FMN1, ACE, ZBTB16, PTCH1, PROX1, PCSK5, KLF15, PBX1, PYGO1, SDC1, FAT4, PROM1, SOX4, TBX18	18	WNT9B, PAX2, NOG, KIF26B, FMN1, PTCH1, PBX1, FAT4
kidney function	renal tubule morphogenesis	29	0.000969	0.0100796	KIF26B|PTCH1|NOG|WNT9B|FMN1|FAT4|PBX1|PAX2	WNT9B, PAX2, NOG, KIF26B, FMN1, ACE, ZBTB16, PTCH1, PROX1, PCSK5, KLF15, PBX1, PYGO1, SDC1, FAT4, PROM1, SOX4, TBX18	18	WNT9B, PAX2, NOG, KIF26B, FMN1, PTCH1, PBX1, FAT4
kidney function	mesonephric tubule morphogenesis	29	0.000561	0.0100796	KIF26B|PTCH1|NOG|WNT9B|FMN1|FAT4|PBX1|PAX2	WNT9B, PAX2, NOG, KIF26B, FMN1, ACE, ZBTB16, PTCH1, PROX1, PCSK5, KLF15, PBX1, PYGO1, SDC1, FAT4, PROM1, SOX4, TBX18	18	WNT9B, PAX2, NOG, KIF26B, FMN1, PTCH1, PBX1, FAT4
kidney function	renal tubule development	29	0.00326	0.0100796	KIF26B|PTCH1|NOG|WNT9B|FMN1|FAT4|PBX1|PAX2	WNT9B, PAX2, NOG, KIF26B, FMN1, ACE, ZBTB16, PTCH1, PROX1, PCSK5, KLF15, PBX1, PYGO1, SDC1, FAT4, PROM1, SOX4, TBX18	18	WNT9B, PAX2, NOG, KIF26B, FMN1, PTCH1, PBX1, FAT4
cell migration	regulation of localization	11	0.00149	0.00510091	ACHE|PTPRU|CHRM1|SERPINE1|RASGRF1|ONECUT1|TRH|PTPRK|CYR61|RIMS2|RIMS1|EPB41L4B|ANPEP|LIPG|SCN5A|PDE8B|SOX4|IL11|UNC13A|TNFRSF18|KCNK12|KCNK13|NOG|NPY1R|TACR1|PROX1|SYN1|NOV|ADORA2B|MAP1B|ARMC4|CRH|KCNQ3|MYADM|KCNQ4|FKBP9|ROR2|CHST3|MACF1|CEMIP|RALA|NPR1|PTGER2|PTGER3|CHRD|LPAR3|EFNA5|HDAC9|CPLX1|NKAIN2|DLL4|SCRT2|SCIN|TERT|P2RY2|ATOH8|SLC38A3|JAM3|ASIC1|KCNJ4|ACE|JUP|CADM1|NOS3|KCNB2|RARRES2|PTCH…	MACF1, PTPRU, CEMIP, PTGER2, SERPINE1, ONECUT1, PTGER3, CHRD, PTPRK, HDAC9, CYR61, DLL4, SCRT2, EPB41L4B, P2RY2, ATOH8, SCN5A, JAM3, ACE, JUP, TNFRSF18, RARRES2, NOG, TACR1, PROX1, KLF4, SCRT1, DAB2, KITLG, NOV, ARMC4, MYADM, F2RL1, ROR2, AMOTL1, LGR6, CHST3, CHRM1	38	CEMIP, PTGER2, SERPINE1, ONECUT1, PTGER3, HDAC9, CYR61, EPB41L4B, P2RY2, ATOH8, JAM3, TNFRSF18, RARRES2, TACR1, PROX1, DAB2, KITLG, NOV, MYADM, F2RL1, ROR2, AMOTL1, LGR6
cell migration	regulation of cellular component movement	11	0.000276	0.00510091	MACF1|PTPRU|CEMIP|PTGER2|SERPINE1|ONECUT1|PTGER3|CHRD|PTPRK|HDAC9|CYR61|DLL4|SCRT2|EPB41L4B|P2RY2|ATOH8|SCN5A|JAM3|ACE|JUP|TNFRSF18|RARRES2|NOG|TACR1|PROX1|KLF4|SCRT1|DAB2|KITLG|NOV|ARMC4|MYADM|F2RL1|ROR2|AMOTL1|LGR6|CHST3	MACF1, PTPRU, CEMIP, PTGER2, SERPINE1, ONECUT1, PTGER3, CHRD, PTPRK, HDAC9, CYR61, DLL4, SCRT2, EPB41L4B, P2RY2, ATOH8, SCN5A, JAM3, ACE, JUP, TNFRSF18, RARRES2, NOG, TACR1, PROX1, KLF4, SCRT1, DAB2, KITLG, NOV, ARMC4, MYADM, F2RL1, ROR2, AMOTL1, LGR6, CHST3, CHRM1	38	CEMIP, PTGER2, SERPINE1, ONECUT1, PTGER3, HDAC9, CYR61, EPB41L4B, P2RY2, ATOH8, JAM3, TNFRSF18, RARRES2, TACR1, PROX1, DAB2, KITLG, NOV, MYADM, F2RL1, ROR2, AMOTL1, LGR6
cell migration	regulation of cell motility	11	0.0011	0.00510091	MACF1|PTPRU|CEMIP|PTGER2|SERPINE1|ONECUT1|PTGER3|CHRD|PTPRK|HDAC9|CYR61|DLL4|SCRT2|EPB41L4B|P2RY2|ATOH8|JAM3|ACE|TNFRSF18|RARRES2|NOG|TACR1|PROX1|KLF4|SCRT1|DAB2|KITLG|NOV|MYADM|F2RL1|ROR2|AMOTL1|LGR6	MACF1, PTPRU, CEMIP, PTGER2, SERPINE1, ONECUT1, PTGER3, CHRD, PTPRK, HDAC9, CYR61, DLL4, SCRT2, EPB41L4B, P2RY2, ATOH8, SCN5A, JAM3, ACE, JUP, TNFRSF18, RARRES2, NOG, TACR1, PROX1, KLF4, SCRT1, DAB2, KITLG, NOV, ARMC4, MYADM, F2RL1, ROR2, AMOTL1, LGR6, CHST3, CHRM1	38	CEMIP, PTGER2, SERPINE1, ONECUT1, PTGER3, HDAC9, CYR61, EPB41L4B, P2RY2, ATOH8, JAM3, TNFRSF18, RARRES2, TACR1, PROX1, DAB2, KITLG, NOV, MYADM, F2RL1, ROR2, AMOTL1, LGR6
cell migration	regulation of cell migration	11	0.000464	0.00510091	MACF1|PTPRU|CEMIP|PTGER2|SERPINE1|ONECUT1|PTGER3|CHRD|PTPRK|HDAC9|CYR61|DLL4|SCRT2|EPB41L4B|P2RY2|ATOH8|JAM3|ACE|TNFRSF18|RARRES2|NOG|TACR1|PROX1|KLF4|SCRT1|DAB2|KITLG|NOV|MYADM|F2RL1|ROR2|AMOTL1|LGR6	MACF1, PTPRU, CEMIP, PTGER2, SERPINE1, ONECUT1, PTGER3, CHRD, PTPRK, HDAC9, CYR61, DLL4, SCRT2, EPB41L4B, P2RY2, ATOH8, SCN5A, JAM3, ACE, JUP, TNFRSF18, RARRES2, NOG, TACR1, PROX1, KLF4, SCRT1, DAB2, KITLG, NOV, ARMC4, MYADM, F2RL1, ROR2, AMOTL1, LGR6, CHST3, CHRM1	38	CEMIP, PTGER2, SERPINE1, ONECUT1, PTGER3, HDAC9, CYR61, EPB41L4B, P2RY2, ATOH8, JAM3, TNFRSF18, RARRES2, TACR1, PROX1, DAB2, KITLG, NOV, MYADM, F2RL1, ROR2, AMOTL1, LGR6
cell migration	regulation of locomotion	11	0.00185	0.00510091	MACF1|PTPRU|CEMIP|CHRM1|PTGER2|SERPINE1|ONECUT1|PTGER3|CHRD|PTPRK|HDAC9|CYR61|DLL4|SCRT2|EPB41L4B|P2RY2|ATOH8|JAM3|ACE|TNFRSF18|RARRES2|NOG|TACR1|PROX1|KLF4|SCRT1|DAB2|KITLG|NOV|MYADM|F2RL1|ROR2|AMOTL1|LGR6	MACF1, PTPRU, CEMIP, PTGER2, SERPINE1, ONECUT1, PTGER3, CHRD, PTPRK, HDAC9, CYR61, DLL4, SCRT2, EPB41L4B, P2RY2, ATOH8, SCN5A, JAM3, ACE, JUP, TNFRSF18, RARRES2, NOG, TACR1, PROX1, KLF4, SCRT1, DAB2, KITLG, NOV, ARMC4, MYADM, F2RL1, ROR2, AMOTL1, LGR6, CHST3, CHRM1	38	CEMIP, PTGER2, SERPINE1, ONECUT1, PTGER3, HDAC9, CYR61, EPB41L4B, P2RY2, ATOH8, JAM3, TNFRSF18, RARRES2, TACR1, PROX1, DAB2, KITLG, NOV, MYADM, F2RL1, ROR2, AMOTL1, LGR6
cell migration	positive regulation of cellular component movement	11	0.00234	0.00510091	CEMIP|TNFRSF18|PTGER2|RARRES2|SERPINE1|ONECUT1|PTGER3|TACR1|PROX1|HDAC9|CYR61|EPB41L4B|DAB2|KITLG|P2RY2|ATOH8|MYADM|F2RL1|ROR2|AMOTL1|LGR6|CHST3	MACF1, PTPRU, CEMIP, PTGER2, SERPINE1, ONECUT1, PTGER3, CHRD, PTPRK, HDAC9, CYR61, DLL4, SCRT2, EPB41L4B, P2RY2, ATOH8, SCN5A, JAM3, ACE, JUP, TNFRSF18, RARRES2, NOG, TACR1, PROX1, KLF4, SCRT1, DAB2, KITLG, NOV, ARMC4, MYADM, F2RL1, ROR2, AMOTL1, LGR6, CHST3, CHRM1	38	CEMIP, PTGER2, SERPINE1, ONECUT1, PTGER3, HDAC9, CYR61, EPB41L4B, P2RY2, ATOH8, JAM3, TNFRSF18, RARRES2, TACR1, PROX1, DAB2, KITLG, NOV, MYADM, F2RL1, ROR2, AMOTL1, LGR6
cell migration	positive regulation of cell migration	11	0.00292	0.00510091	CEMIP|TNFRSF18|PTGER2|RARRES2|SERPINE1|ONECUT1|PTGER3|TACR1|PROX1|HDAC9|CYR61|EPB41L4B|DAB2|KITLG|P2RY2|ATOH8|MYADM|F2RL1|ROR2|AMOTL1|LGR6	MACF1, PTPRU, CEMIP, PTGER2, SERPINE1, ONECUT1, PTGER3, CHRD, PTPRK, HDAC9, CYR61, DLL4, SCRT2, EPB41L4B, P2RY2, ATOH8, SCN5A, JAM3, ACE, JUP, TNFRSF18, RARRES2, NOG, TACR1, PROX1, KLF4, SCRT1, DAB2, KITLG, NOV, ARMC4, MYADM, F2RL1, ROR2, AMOTL1, LGR6, CHST3, CHRM1	38	CEMIP, PTGER2, SERPINE1, ONECUT1, PTGER3, HDAC9, CYR61, EPB41L4B, P2RY2, ATOH8, JAM3, TNFRSF18, RARRES2, TACR1, PROX1, DAB2, KITLG, NOV, MYADM, F2RL1, ROR2, AMOTL1, LGR6
cell migration	positive regulation of cell motility	11	0.00362	0.00510091	CEMIP|TNFRSF18|PTGER2|RARRES2|SERPINE1|ONECUT1|PTGER3|TACR1|PROX1|HDAC9|CYR61|EPB41L4B|DAB2|KITLG|P2RY2|ATOH8|MYADM|F2RL1|ROR2|AMOTL1|LGR6	MACF1, PTPRU, CEMIP, PTGER2, SERPINE1, ONECUT1, PTGER3, CHRD, PTPRK, HDAC9, CYR61, DLL4, SCRT2, EPB41L4B, P2RY2, ATOH8, SCN5A, JAM3, ACE, JUP, TNFRSF18, RARRES2, NOG, TACR1, PROX1, KLF4, SCRT1, DAB2, KITLG, NOV, ARMC4, MYADM, F2RL1, ROR2, AMOTL1, LGR6, CHST3, CHRM1	38	CEMIP, PTGER2, SERPINE1, ONECUT1, PTGER3, HDAC9, CYR61, EPB41L4B, P2RY2, ATOH8, JAM3, TNFRSF18, RARRES2, TACR1, PROX1, DAB2, KITLG, NOV, MYADM, F2RL1, ROR2, AMOTL1, LGR6
cell migration	positive regulation of locomotion	11	0.00565	0.00510091	CEMIP|TNFRSF18|PTGER2|RARRES2|SERPINE1|ONECUT1|PTGER3|TACR1|PROX1|HDAC9|CYR61|EPB41L4B|DAB2|KITLG|P2RY2|ATOH8|MYADM|F2RL1|ROR2|AMOTL1|LGR6	MACF1, PTPRU, CEMIP, PTGER2, SERPINE1, ONECUT1, PTGER3, CHRD, PTPRK, HDAC9, CYR61, DLL4, SCRT2, EPB41L4B, P2RY2, ATOH8, SCN5A, JAM3, ACE, JUP, TNFRSF18, RARRES2, NOG, TACR1, PROX1, KLF4, SCRT1, DAB2, KITLG, NOV, ARMC4, MYADM, F2RL1, ROR2, AMOTL1, LGR6, CHST3, CHRM1	38	CEMIP, PTGER2, SERPINE1, ONECUT1, PTGER3, HDAC9, CYR61, EPB41L4B, P2RY2, ATOH8, JAM3, TNFRSF18, RARRES2, TACR1, PROX1, DAB2, KITLG, NOV, MYADM, F2RL1, ROR2, AMOTL1, LGR6
cell migration	positive regulation of leukocyte migration	11	0.0188	0.00510091	KITLG|TNFRSF18|PTGER2|RARRES2|SERPINE1|PTGER3|F2RL1|TACR1	MACF1, PTPRU, CEMIP, PTGER2, SERPINE1, ONECUT1, PTGER3, CHRD, PTPRK, HDAC9, CYR61, DLL4, SCRT2, EPB41L4B, P2RY2, ATOH8, SCN5A, JAM3, ACE, JUP, TNFRSF18, RARRES2, NOG, TACR1, PROX1, KLF4, SCRT1, DAB2, KITLG, NOV, ARMC4, MYADM, F2RL1, ROR2, AMOTL1, LGR6, CHST3, CHRM1	38	CEMIP, PTGER2, SERPINE1, ONECUT1, PTGER3, HDAC9, CYR61, EPB41L4B, P2RY2, ATOH8, JAM3, TNFRSF18, RARRES2, TACR1, PROX1, DAB2, KITLG, NOV, MYADM, F2RL1, ROR2, AMOTL1, LGR6
cell migration	regulation of leukocyte migration	11	0.0176	0.00510091	KITLG|NOV|TNFRSF18|PTGER2|RARRES2|SERPINE1|PTGER3|F2RL1|TACR1|JAM3	MACF1, PTPRU, CEMIP, PTGER2, SERPINE1, ONECUT1, PTGER3, CHRD, PTPRK, HDAC9, CYR61, DLL4, SCRT2, EPB41L4B, P2RY2, ATOH8, SCN5A, JAM3, ACE, JUP, TNFRSF18, RARRES2, NOG, TACR1, PROX1, KLF4, SCRT1, DAB2, KITLG, NOV, ARMC4, MYADM, F2RL1, ROR2, AMOTL1, LGR6, CHST3, CHRM1	38	CEMIP, PTGER2, SERPINE1, ONECUT1, PTGER3, HDAC9, CYR61, EPB41L4B, P2RY2, ATOH8, JAM3, TNFRSF18, RARRES2, TACR1, PROX1, DAB2, KITLG, NOV, MYADM, F2RL1, ROR2, AMOTL1, LGR6
signalling	multicellular organismal signaling	19	0.0188	0.00998845	KCNJ4|CNTNAP2|CNTNAP1|JUP|GPR88|FKBP9|SCN5A|JAM3	NPBWR1, NPBWR2, PENK, NPY1R, CPE, TACR1, CHRM1, HPGD, NPR1, PTGER2, GPR88, PTGER3, MLNR, LPAR3, GRM1, TMEM145, GNGT2, HCAR1, GRM4, P2RY2, GNG8, PTGDR, TGM2, ADGRV1, ADGRA3, GPR6, GPR162, ADORA2B, F2RL1, LGR6, GRIN3B, GRID1, GRIN2B, ACHE, PTPRS, DHH, CHRNA7, TRH, PCSK5, CPLX1, CYR61, RIMS2, RIMS1, SCN5A, BSN, IL11, UNC13A, SLC12A5, GAD1, PCDH8, WNT9B, TBX3, SYN1, LRFN2, NOV, P2RX2, CRH, KCNQ3, PKP…	190	NPBWR1, NPBWR2, PENK, TACR1, CHRM1, LPAR3, GRM1, GRM4, GRIN3B, GRID1, GRIN2B, PTPRS, CHRNA7, RIMS2, UNC13A, P2RX2, CRH
signalling	neuropeptide signaling pathway	19	0.0416	0.00998845	NPBWR1|NPBWR2|PENK|NPY1R|CPE|TACR1	NPBWR1, NPBWR2, PENK, NPY1R, CPE, TACR1, CHRM1, HPGD, NPR1, PTGER2, GPR88, PTGER3, MLNR, LPAR3, GRM1, TMEM145, GNGT2, HCAR1, GRM4, P2RY2, GNG8, PTGDR, TGM2, ADGRV1, ADGRA3, GPR6, GPR162, ADORA2B, F2RL1, LGR6, GRIN3B, GRID1, GRIN2B, ACHE, PTPRS, DHH, CHRNA7, TRH, PCSK5, CPLX1, CYR61, RIMS2, RIMS1, SCN5A, BSN, IL11, UNC13A, SLC12A5, GAD1, PCDH8, WNT9B, TBX3, SYN1, LRFN2, NOV, P2RX2, CRH, KCNQ3, PKP…	190	NPBWR1, NPBWR2, PENK, TACR1, CHRM1, LPAR3, GRM1, GRM4, GRIN3B, GRID1, GRIN2B, PTPRS, CHRNA7, RIMS2, UNC13A, P2RX2, CRH
signalling	G-protein coupled receptor signaling pathway	19	0.000343	0.00998845	CHRM1|HPGD|NPR1|PTGER2|GPR88|PTGER3|MLNR|LPAR3|GRM1|TMEM145|GNGT2|HCAR1|GRM4|NPBWR1|P2RY2|NPBWR2|PENK|GNG8|PTGDR|TGM2|ADGRV1|NPY1R|ADGRA3|TACR1|GPR6|GPR162|ADORA2B|CPE|F2RL1|LGR6	NPBWR1, NPBWR2, PENK, NPY1R, CPE, TACR1, CHRM1, HPGD, NPR1, PTGER2, GPR88, PTGER3, MLNR, LPAR3, GRM1, TMEM145, GNGT2, HCAR1, GRM4, P2RY2, GNG8, PTGDR, TGM2, ADGRV1, ADGRA3, GPR6, GPR162, ADORA2B, F2RL1, LGR6, GRIN3B, GRID1, GRIN2B, ACHE, PTPRS, DHH, CHRNA7, TRH, PCSK5, CPLX1, CYR61, RIMS2, RIMS1, SCN5A, BSN, IL11, UNC13A, SLC12A5, GAD1, PCDH8, WNT9B, TBX3, SYN1, LRFN2, NOV, P2RX2, CRH, KCNQ3, PKP…	190	NPBWR1, NPBWR2, PENK, TACR1, CHRM1, LPAR3, GRM1, GRM4, GRIN3B, GRID1, GRIN2B, PTPRS, CHRNA7, RIMS2, UNC13A, P2RX2, CRH
signalling	phospholipase C-activating G-protein coupled receptor signaling pathway	19	0.0224	0.00998845	CHRM1|P2RY2|LPAR3|TACR1|GRM1|TGM2	NPBWR1, NPBWR2, PENK, NPY1R, CPE, TACR1, CHRM1, HPGD, NPR1, PTGER2, GPR88, PTGER3, MLNR, LPAR3, GRM1, TMEM145, GNGT2, HCAR1, GRM4, P2RY2, GNG8, PTGDR, TGM2, ADGRV1, ADGRA3, GPR6, GPR162, ADORA2B, F2RL1, LGR6, GRIN3B, GRID1, GRIN2B, ACHE, PTPRS, DHH, CHRNA7, TRH, PCSK5, CPLX1, CYR61, RIMS2, RIMS1, SCN5A, BSN, IL11, UNC13A, SLC12A5, GAD1, PCDH8, WNT9B, TBX3, SYN1, LRFN2, NOV, P2RX2, CRH, KCNQ3, PKP…	190	NPBWR1, NPBWR2, PENK, TACR1, CHRM1, LPAR3, GRM1, GRM4, GRIN3B, GRID1, GRIN2B, PTPRS, CHRNA7, RIMS2, UNC13A, P2RX2, CRH
signalling	glutamate receptor signaling pathway	19	0.0176	0.00998845	GRIN3B|GRM4|GRID1|GRIN2B|GRM1	NPBWR1, NPBWR2, PENK, NPY1R, CPE, TACR1, CHRM1, HPGD, NPR1, PTGER2, GPR88, PTGER3, MLNR, LPAR3, GRM1, TMEM145, GNGT2, HCAR1, GRM4, P2RY2, GNG8, PTGDR, TGM2, ADGRV1, ADGRA3, GPR6, GPR162, ADORA2B, F2RL1, LGR6, GRIN3B, GRID1, GRIN2B, ACHE, PTPRS, DHH, CHRNA7, TRH, PCSK5, CPLX1, CYR61, RIMS2, RIMS1, SCN5A, BSN, IL11, UNC13A, SLC12A5, GAD1, PCDH8, WNT9B, TBX3, SYN1, LRFN2, NOV, P2RX2, CRH, KCNQ3, PKP…	190	NPBWR1, NPBWR2, PENK, TACR1, CHRM1, LPAR3, GRM1, GRM4, GRIN3B, GRID1, GRIN2B, PTPRS, CHRNA7, RIMS2, UNC13A, P2RX2, CRH
signalling	cell-cell signaling	19	1.03e-08	0.00998845	ACHE|CHRM1|PTPRS|DHH|CHRNA7|LPAR3|TRH|PCSK5|CPLX1|CYR61|GRM1|RIMS2|RIMS1|GRM4|NPBWR1|NPBWR2|PENK|SCN5A|BSN|IL11|UNC13A|SLC12A5|GRID1|GAD1|PCDH8|WNT9B|TACR1|GRIN2B|TBX3|SYN1|LRFN2|GRIN3B|NOV|P2RX2|CRH|KCNQ3|PKP4|PGR|FKBP9|FGFR3|SIGLEC6	NPBWR1, NPBWR2, PENK, NPY1R, CPE, TACR1, CHRM1, HPGD, NPR1, PTGER2, GPR88, PTGER3, MLNR, LPAR3, GRM1, TMEM145, GNGT2, HCAR1, GRM4, P2RY2, GNG8, PTGDR, TGM2, ADGRV1, ADGRA3, GPR6, GPR162, ADORA2B, F2RL1, LGR6, GRIN3B, GRID1, GRIN2B, ACHE, PTPRS, DHH, CHRNA7, TRH, PCSK5, CPLX1, CYR61, RIMS2, RIMS1, SCN5A, BSN, IL11, UNC13A, SLC12A5, GAD1, PCDH8, WNT9B, TBX3, SYN1, LRFN2, NOV, P2RX2, CRH, KCNQ3, PKP…	190	NPBWR1, NPBWR2, PENK, TACR1, CHRM1, LPAR3, GRM1, GRM4, GRIN3B, GRID1, GRIN2B, PTPRS, CHRNA7, RIMS2, UNC13A, P2RX2, CRH
signalling	trans-synaptic signaling	19	5.46e-07	0.00998845	ACHE|CHRM1|PTPRS|CHRNA7|LPAR3|CPLX1|GRM1|RIMS2|RIMS1|GRM4|NPBWR1|NPBWR2|PENK|BSN|UNC13A|SLC12A5|GRID1|GAD1|PCDH8|TACR1|GRIN2B|SYN1|LRFN2|GRIN3B|P2RX2|CRH|KCNQ3	NPBWR1, NPBWR2, PENK, NPY1R, CPE, TACR1, CHRM1, HPGD, NPR1, PTGER2, GPR88, PTGER3, MLNR, LPAR3, GRM1, TMEM145, GNGT2, HCAR1, GRM4, P2RY2, GNG8, PTGDR, TGM2, ADGRV1, ADGRA3, GPR6, GPR162, ADORA2B, F2RL1, LGR6, GRIN3B, GRID1, GRIN2B, ACHE, PTPRS, DHH, CHRNA7, TRH, PCSK5, CPLX1, CYR61, RIMS2, RIMS1, SCN5A, BSN, IL11, UNC13A, SLC12A5, GAD1, PCDH8, WNT9B, TBX3, SYN1, LRFN2, NOV, P2RX2, CRH, KCNQ3, PKP…	190	NPBWR1, NPBWR2, PENK, TACR1, CHRM1, LPAR3, GRM1, GRM4, GRIN3B, GRID1, GRIN2B, PTPRS, CHRNA7, RIMS2, UNC13A, P2RX2, CRH
signalling	anterograde trans-synaptic signaling	19	5.46e-07	0.00998845	ACHE|CHRM1|PTPRS|CHRNA7|LPAR3|CPLX1|GRM1|RIMS2|RIMS1|GRM4|NPBWR1|NPBWR2|PENK|BSN|UNC13A|SLC12A5|GRID1|GAD1|PCDH8|TACR1|GRIN2B|SYN1|LRFN2|GRIN3B|P2RX2|CRH|KCNQ3	NPBWR1, NPBWR2, PENK, NPY1R, CPE, TACR1, CHRM1, HPGD, NPR1, PTGER2, GPR88, PTGER3, MLNR, LPAR3, GRM1, TMEM145, GNGT2, HCAR1, GRM4, P2RY2, GNG8, PTGDR, TGM2, ADGRV1, ADGRA3, GPR6, GPR162, ADORA2B, F2RL1, LGR6, GRIN3B, GRID1, GRIN2B, ACHE, PTPRS, DHH, CHRNA7, TRH, PCSK5, CPLX1, CYR61, RIMS2, RIMS1, SCN5A, BSN, IL11, UNC13A, SLC12A5, GAD1, PCDH8, WNT9B, TBX3, SYN1, LRFN2, NOV, P2RX2, CRH, KCNQ3, PKP…	190	NPBWR1, NPBWR2, PENK, TACR1, CHRM1, LPAR3, GRM1, GRM4, GRIN3B, GRID1, GRIN2B, PTPRS, CHRNA7, RIMS2, UNC13A, P2RX2, CRH
signalling	synaptic signaling	19	1.04e-06	0.00998845	ACHE|CHRM1|PTPRS|CHRNA7|LPAR3|CPLX1|GRM1|RIMS2|RIMS1|GRM4|NPBWR1|NPBWR2|PENK|BSN|UNC13A|SLC12A5|GRID1|GAD1|PCDH8|TACR1|GRIN2B|SYN1|LRFN2|GRIN3B|P2RX2|CRH|KCNQ3	NPBWR1, NPBWR2, PENK, NPY1R, CPE, TACR1, CHRM1, HPGD, NPR1, PTGER2, GPR88, PTGER3, MLNR, LPAR3, GRM1, TMEM145, GNGT2, HCAR1, GRM4, P2RY2, GNG8, PTGDR, TGM2, ADGRV1, ADGRA3, GPR6, GPR162, ADORA2B, F2RL1, LGR6, GRIN3B, GRID1, GRIN2B, ACHE, PTPRS, DHH, CHRNA7, TRH, PCSK5, CPLX1, CYR61, RIMS2, RIMS1, SCN5A, BSN, IL11, UNC13A, SLC12A5, GAD1, PCDH8, WNT9B, TBX3, SYN1, LRFN2, NOV, P2RX2, CRH, KCNQ3, PKP…	190	NPBWR1, NPBWR2, PENK, TACR1, CHRM1, LPAR3, GRM1, GRM4, GRIN3B, GRID1, GRIN2B, PTPRS, CHRNA7, RIMS2, UNC13A, P2RX2, CRH
signalling	synaptic transmission	19	5.46e-07	0.00998845	ACHE|CHRM1|PTPRS|CHRNA7|LPAR3|CPLX1|GRM1|RIMS2|RIMS1|GRM4|NPBWR1|NPBWR2|PENK|BSN|UNC13A|SLC12A5|GRID1|GAD1|PCDH8|TACR1|GRIN2B|SYN1|LRFN2|GRIN3B|P2RX2|CRH|KCNQ3	NPBWR1, NPBWR2, PENK, NPY1R, CPE, TACR1, CHRM1, HPGD, NPR1, PTGER2, GPR88, PTGER3, MLNR, LPAR3, GRM1, TMEM145, GNGT2, HCAR1, GRM4, P2RY2, GNG8, PTGDR, TGM2, ADGRV1, ADGRA3, GPR6, GPR162, ADORA2B, F2RL1, LGR6, GRIN3B, GRID1, GRIN2B, ACHE, PTPRS, DHH, CHRNA7, TRH, PCSK5, CPLX1, CYR61, RIMS2, RIMS1, SCN5A, BSN, IL11, UNC13A, SLC12A5, GAD1, PCDH8, WNT9B, TBX3, SYN1, LRFN2, NOV, P2RX2, CRH, KCNQ3, PKP…	190	NPBWR1, NPBWR2, PENK, TACR1, CHRM1, LPAR3, GRM1, GRM4, GRIN3B, GRID1, GRIN2B, PTPRS, CHRNA7, RIMS2, UNC13A, P2RX2, CRH
signalling	response to stimulus	19	0.0187	0.00998845	CHRM1|SERPINE1|F13A1|LOXL2|RIMS2|SOX2|RIMS1|NPPC|TMEM145|DPYSL5|LIPG|HMCN1|LARGE1|PDE8B|EPHB1|SOX4|EPHB4|PHLDA3|PTGDR|TGM2|EOMES|GUCY1A3|PAQR9|UNC13A|EPHA6|PAQR5|AKR1E2|NPY1R|ADGRA3|PYGO1|GPR162|TANC1|HOXB9|CLDN3|PLPP4|GAREM1|LOX|MAP1A|EEF1A2|CMPK2|PGR|FKBP9|ROR2|TRABD2B|EPHA3|MT1E|CDS1|MACF1|BEX3|DHH|NPR1|CHRNA7|GPR88|CHRD|LPAR3|APCDD1|EFNA5|HSD11B2|NUAK1|HCAR1|TERT|NPBWR1|NPBWR2|PENK|CASKIN1|SL…	NPBWR1, NPBWR2, PENK, NPY1R, CPE, TACR1, CHRM1, HPGD, NPR1, PTGER2, GPR88, PTGER3, MLNR, LPAR3, GRM1, TMEM145, GNGT2, HCAR1, GRM4, P2RY2, GNG8, PTGDR, TGM2, ADGRV1, ADGRA3, GPR6, GPR162, ADORA2B, F2RL1, LGR6, GRIN3B, GRID1, GRIN2B, ACHE, PTPRS, DHH, CHRNA7, TRH, PCSK5, CPLX1, CYR61, RIMS2, RIMS1, SCN5A, BSN, IL11, UNC13A, SLC12A5, GAD1, PCDH8, WNT9B, TBX3, SYN1, LRFN2, NOV, P2RX2, CRH, KCNQ3, PKP…	190	NPBWR1, NPBWR2, PENK, TACR1, CHRM1, LPAR3, GRM1, GRM4, GRIN3B, GRID1, GRIN2B, PTPRS, CHRNA7, RIMS2, UNC13A, P2RX2, CRH
signalling	signal transduction	19	0.002	0.00998845	CHRM1|RIMS2|NPPC|TMEM145|DPYSL5|PDE8B|EPHB1|SOX4|EPHB4|PHLDA3|PTGDR|TGM2|GUCY1A3|PAQR9|UNC13A|EPHA6|PAQR5|NPY1R|ADGRA3|PYGO1|GPR162|HOXB9|CLDN3|PLPP4|GAREM1|PGR|FKBP9|ROR2|TRABD2B|EPHA3|CDS1|MACF1|BEX3|NPR1|CHRNA7|GPR88|CHRD|LPAR3|APCDD1|EFNA5|NUAK1|HCAR1|NPBWR1|NPBWR2|PENK|CASKIN1|ASIC1|JUP|BCL11B|PTCH1|GRIN2B|PTPRE|GRIN3B|DAB2|WNK3|CPE|SDC1|FAT4|AMOTL1|FGFR3|LRP12|MESP1|PTPRU|CNTNAP1|PTPRS|RASG…	NPBWR1, NPBWR2, PENK, NPY1R, CPE, TACR1, CHRM1, HPGD, NPR1, PTGER2, GPR88, PTGER3, MLNR, LPAR3, GRM1, TMEM145, GNGT2, HCAR1, GRM4, P2RY2, GNG8, PTGDR, TGM2, ADGRV1, ADGRA3, GPR6, GPR162, ADORA2B, F2RL1, LGR6, GRIN3B, GRID1, GRIN2B, ACHE, PTPRS, DHH, CHRNA7, TRH, PCSK5, CPLX1, CYR61, RIMS2, RIMS1, SCN5A, BSN, IL11, UNC13A, SLC12A5, GAD1, PCDH8, WNT9B, TBX3, SYN1, LRFN2, NOV, P2RX2, CRH, KCNQ3, PKP…	190	NPBWR1, NPBWR2, PENK, TACR1, CHRM1, LPAR3, GRM1, GRM4, GRIN3B, GRID1, GRIN2B, PTPRS, CHRNA7, RIMS2, UNC13A, P2RX2, CRH
signalling	cell communication	19	2.73e-06	0.00998845	CHRM1|SLC8A2|RIMS2|RIMS1|NPPC|TMEM145|DPYSL5|BSN|PDE8B|EPHB1|SOX4|EPHB4|PHLDA3|PTGDR|TGM2|GUCY1A3|PAQR9|UNC13A|EPHA6|PAQR5|NPY1R|ADGRA3|PYGO1|GPR162|HOXB9|CLDN3|PLPP4|GAREM1|KCNQ3|PKP4|PGR|FKBP9|ROR2|TRABD2B|EPHA3|CDS1|MACF1|BEX3|DHH|NPR1|CHRNA7|GPR88|CHRD|LPAR3|APCDD1|EFNA5|CPLX1|NUAK1|HCAR1|NPBWR1|NPBWR2|PENK|CASKIN1|SLC38A3|ASIC1|JUP|BCL11B|PTCH1|GRIN2B|LRFN2|PTPRE|GRIN3B|DAB2|WNK3|CPE|SDC1|FA…	NPBWR1, NPBWR2, PENK, NPY1R, CPE, TACR1, CHRM1, HPGD, NPR1, PTGER2, GPR88, PTGER3, MLNR, LPAR3, GRM1, TMEM145, GNGT2, HCAR1, GRM4, P2RY2, GNG8, PTGDR, TGM2, ADGRV1, ADGRA3, GPR6, GPR162, ADORA2B, F2RL1, LGR6, GRIN3B, GRID1, GRIN2B, ACHE, PTPRS, DHH, CHRNA7, TRH, PCSK5, CPLX1, CYR61, RIMS2, RIMS1, SCN5A, BSN, IL11, UNC13A, SLC12A5, GAD1, PCDH8, WNT9B, TBX3, SYN1, LRFN2, NOV, P2RX2, CRH, KCNQ3, PKP…	190	NPBWR1, NPBWR2, PENK, TACR1, CHRM1, LPAR3, GRM1, GRM4, GRIN3B, GRID1, GRIN2B, PTPRS, CHRNA7, RIMS2, UNC13A, P2RX2, CRH
signalling	single organism signaling	19	1.31e-06	0.00998845	CHRM1|RIMS2|RIMS1|NPPC|TMEM145|DPYSL5|BSN|PDE8B|EPHB1|SOX4|EPHB4|PHLDA3|PTGDR|TGM2|GUCY1A3|PAQR9|UNC13A|EPHA6|PAQR5|NPY1R|ADGRA3|PYGO1|GPR162|HOXB9|CLDN3|PLPP4|GAREM1|KCNQ3|PKP4|PGR|FKBP9|ROR2|TRABD2B|EPHA3|CDS1|MACF1|BEX3|DHH|NPR1|CHRNA7|GPR88|CHRD|LPAR3|APCDD1|EFNA5|CPLX1|NUAK1|HCAR1|NPBWR1|NPBWR2|PENK|CASKIN1|ASIC1|JUP|BCL11B|PTCH1|GRIN2B|LRFN2|PTPRE|GRIN3B|DAB2|WNK3|CPE|SDC1|FAT4|AMOTL1|FGFR3…	NPBWR1, NPBWR2, PENK, NPY1R, CPE, TACR1, CHRM1, HPGD, NPR1, PTGER2, GPR88, PTGER3, MLNR, LPAR3, GRM1, TMEM145, GNGT2, HCAR1, GRM4, P2RY2, GNG8, PTGDR, TGM2, ADGRV1, ADGRA3, GPR6, GPR162, ADORA2B, F2RL1, LGR6, GRIN3B, GRID1, GRIN2B, ACHE, PTPRS, DHH, CHRNA7, TRH, PCSK5, CPLX1, CYR61, RIMS2, RIMS1, SCN5A, BSN, IL11, UNC13A, SLC12A5, GAD1, PCDH8, WNT9B, TBX3, SYN1, LRFN2, NOV, P2RX2, CRH, KCNQ3, PKP…	190	NPBWR1, NPBWR2, PENK, TACR1, CHRM1, LPAR3, GRM1, GRM4, GRIN3B, GRID1, GRIN2B, PTPRS, CHRNA7, RIMS2, UNC13A, P2RX2, CRH
signalling	signaling	19	7.96e-07	0.00998845	CHRM1|RIMS2|RIMS1|NPPC|TMEM145|DPYSL5|BSN|PDE8B|EPHB1|SOX4|EPHB4|PHLDA3|PTGDR|TGM2|GUCY1A3|PAQR9|UNC13A|EPHA6|PAQR5|NPY1R|ADGRA3|PYGO1|GPR162|HOXB9|CLDN3|PLPP4|GAREM1|KCNQ3|PKP4|PGR|FKBP9|ROR2|TRABD2B|EPHA3|CDS1|MACF1|BEX3|DHH|NPR1|CHRNA7|GPR88|CHRD|LPAR3|APCDD1|EFNA5|CPLX1|NUAK1|HCAR1|NPBWR1|NPBWR2|PENK|CASKIN1|ASIC1|JUP|BCL11B|PTCH1|GRIN2B|LRFN2|PTPRE|GRIN3B|DAB2|WNK3|CPE|SDC1|FAT4|AMOTL1|FGFR3…	NPBWR1, NPBWR2, PENK, NPY1R, CPE, TACR1, CHRM1, HPGD, NPR1, PTGER2, GPR88, PTGER3, MLNR, LPAR3, GRM1, TMEM145, GNGT2, HCAR1, GRM4, P2RY2, GNG8, PTGDR, TGM2, ADGRV1, ADGRA3, GPR6, GPR162, ADORA2B, F2RL1, LGR6, GRIN3B, GRID1, GRIN2B, ACHE, PTPRS, DHH, CHRNA7, TRH, PCSK5, CPLX1, CYR61, RIMS2, RIMS1, SCN5A, BSN, IL11, UNC13A, SLC12A5, GAD1, PCDH8, WNT9B, TBX3, SYN1, LRFN2, NOV, P2RX2, CRH, KCNQ3, PKP…	190	NPBWR1, NPBWR2, PENK, TACR1, CHRM1, LPAR3, GRM1, GRM4, GRIN3B, GRID1, GRIN2B, PTPRS, CHRNA7, RIMS2, UNC13A, P2RX2, CRH
signalling	cell surface receptor signaling pathway	19	0.00473	0.00998845	MESP1|PTPRU|CHRM1|ONECUT1|PTPRK|GRM1|NPPC|GRM4|DNER|RSPO3|EPHB1|SOX4|EPHB4|EPHA6|GRID1|TNFRSF18|NOG|WNT9B|NPY1R|ADGRA3|IRAK3|TACR1|PYGO1|HOXB9|EVC|PLPP4|GAREM1|NOV|ADORA2B|ESRP1|ROR2|TRABD2B|EPHA3|MACF1|BEX3|HPGD|NPR1|CHRNA7|GPR88|PALM3|CHRD|ASCL1|APCDD1|EFNA5|FSTL1|DLL4|WIF1|P2RY2|ATOH8|NCAM1|NTRK1|TCF7L1|MYO10|NOS3|PTCH1|KLF4|GRIN2B|PTPRE|TSPAN15|GRIN3B|DAB2|KITLG|P2RX2|CPE|SDC1|CD9|AMOTL1|LGR6…	NPBWR1, NPBWR2, PENK, NPY1R, CPE, TACR1, CHRM1, HPGD, NPR1, PTGER2, GPR88, PTGER3, MLNR, LPAR3, GRM1, TMEM145, GNGT2, HCAR1, GRM4, P2RY2, GNG8, PTGDR, TGM2, ADGRV1, ADGRA3, GPR6, GPR162, ADORA2B, F2RL1, LGR6, GRIN3B, GRID1, GRIN2B, ACHE, PTPRS, DHH, CHRNA7, TRH, PCSK5, CPLX1, CYR61, RIMS2, RIMS1, SCN5A, BSN, IL11, UNC13A, SLC12A5, GAD1, PCDH8, WNT9B, TBX3, SYN1, LRFN2, NOV, P2RX2, CRH, KCNQ3, PKP…	190	NPBWR1, NPBWR2, PENK, TACR1, CHRM1, LPAR3, GRM1, GRM4, GRIN3B, GRID1, GRIN2B, PTPRS, CHRNA7, RIMS2, UNC13A, P2RX2, CRH
signalling	nitric oxide mediated signal transduction	19	0.034	0.00998845	GUCY1A3|DDAH1|NOS3	NPBWR1, NPBWR2, PENK, NPY1R, CPE, TACR1, CHRM1, HPGD, NPR1, PTGER2, GPR88, PTGER3, MLNR, LPAR3, GRM1, TMEM145, GNGT2, HCAR1, GRM4, P2RY2, GNG8, PTGDR, TGM2, ADGRV1, ADGRA3, GPR6, GPR162, ADORA2B, F2RL1, LGR6, GRIN3B, GRID1, GRIN2B, ACHE, PTPRS, DHH, CHRNA7, TRH, PCSK5, CPLX1, CYR61, RIMS2, RIMS1, SCN5A, BSN, IL11, UNC13A, SLC12A5, GAD1, PCDH8, WNT9B, TBX3, SYN1, LRFN2, NOV, P2RX2, CRH, KCNQ3, PKP…	190	NPBWR1, NPBWR2, PENK, TACR1, CHRM1, LPAR3, GRM1, GRM4, GRIN3B, GRID1, GRIN2B, PTPRS, CHRNA7, RIMS2, UNC13A, P2RX2, CRH
signalling	positive regulation of Notch signaling pathway	19	0.0156	0.00998845	DLL4|MESP1|TSPAN15|NOV|ASCL1	NPBWR1, NPBWR2, PENK, NPY1R, CPE, TACR1, CHRM1, HPGD, NPR1, PTGER2, GPR88, PTGER3, MLNR, LPAR3, GRM1, TMEM145, GNGT2, HCAR1, GRM4, P2RY2, GNG8, PTGDR, TGM2, ADGRV1, ADGRA3, GPR6, GPR162, ADORA2B, F2RL1, LGR6, GRIN3B, GRID1, GRIN2B, ACHE, PTPRS, DHH, CHRNA7, TRH, PCSK5, CPLX1, CYR61, RIMS2, RIMS1, SCN5A, BSN, IL11, UNC13A, SLC12A5, GAD1, PCDH8, WNT9B, TBX3, SYN1, LRFN2, NOV, P2RX2, CRH, KCNQ3, PKP…	190	NPBWR1, NPBWR2, PENK, TACR1, CHRM1, LPAR3, GRM1, GRM4, GRIN3B, GRID1, GRIN2B, PTPRS, CHRNA7, RIMS2, UNC13A, P2RX2, CRH
signalling	regulation of Wnt signaling pathway	19	0.014	0.00998845	MESP1|MACF1|TCF7L1|JUP|NOG|APCDD1|TSKU|TBX18|SOX2|DAB2|TERT|WIF1|SIX3|RSPO3|ROR2|LGR6|TRABD2B|SOX4	NPBWR1, NPBWR2, PENK, NPY1R, CPE, TACR1, CHRM1, HPGD, NPR1, PTGER2, GPR88, PTGER3, MLNR, LPAR3, GRM1, TMEM145, GNGT2, HCAR1, GRM4, P2RY2, GNG8, PTGDR, TGM2, ADGRV1, ADGRA3, GPR6, GPR162, ADORA2B, F2RL1, LGR6, GRIN3B, GRID1, GRIN2B, ACHE, PTPRS, DHH, CHRNA7, TRH, PCSK5, CPLX1, CYR61, RIMS2, RIMS1, SCN5A, BSN, IL11, UNC13A, SLC12A5, GAD1, PCDH8, WNT9B, TBX3, SYN1, LRFN2, NOV, P2RX2, CRH, KCNQ3, PKP…	190	NPBWR1, NPBWR2, PENK, TACR1, CHRM1, LPAR3, GRM1, GRM4, GRIN3B, GRID1, GRIN2B, PTPRS, CHRNA7, RIMS2, UNC13A, P2RX2, CRH
Cluster	Functions	Genes	Aver_Q
cell motility	11	38	0.00510091
cell migration	11	38	0.00510091
signalling	19	190	0.00998845
kidney function	29	18	0.0100796
cell adhesion	7	50	0.01245
metabolism/biosynthetic process	12	9	0.0150187
cardiac function	12	32	0.0160225
muscle system process	10	18	0.018307
neuron function	23	96	0.0195874
response to external stimulus	7	16	0.0245971
biological process	6	137	0.0304033

## Sheet: Table 2.4
Cluster.Name	Functions	N_f	Q	Aver_Q	Genes	All_Genes	N_g_all	Core_genes
signalling	cell-cell signaling	11	0.00309	0.0124173	IL11|CALCA|NLGN1|UNC13A|PTPRS|DOC2A|GRID1|PDGFB|WNT9B|TACR1|MAPK8IP2|SSTR2|GRIN2B|GRM1|LRFN2|PNOC|SCN5A|AGRN|FGF11	LRFN2, NLGN1, UNC13A, PTPRS, DOC2A, GRID1, PNOC, TACR1, MAPK8IP2, SSTR2, GRIN2B, GRM1, AGRN, KCNB1, NCKAP1, OXTR, GPR25, MCTP1, TRADD, DIRAS2, NRARP, NR2E1, AACS, ZNF385C, SCN5A, PDE8B, PTGDR, PHLDA3, RGS7, APC2, GUCY1A3, UNC5A, PAQR5, GP1BB, SFTPD, WNT9B, SERPINB9, TIAM2, PYGO1, PLPP4, ARHGEF4, MT1E, MACF1, FOXC1, CALCA, COL15A1, CALCB, ARHGEF28, GPR88, PDGFB, MGST2, APCDD1, FSTL1, HDAC9, RAP1GA…	77	LRFN2, NLGN1, UNC13A, PTPRS, DOC2A, GRID1, PNOC, TACR1, MAPK8IP2, SSTR2, GRIN2B, GRM1, AGRN, KCNB1, WNT9B, CALCA, PDGFB, FGF11
signalling	trans-synaptic signaling	11	0.011	0.0124173	LRFN2|NLGN1|UNC13A|PTPRS|DOC2A|GRID1|PNOC|TACR1|MAPK8IP2|SSTR2|GRIN2B|GRM1	LRFN2, NLGN1, UNC13A, PTPRS, DOC2A, GRID1, PNOC, TACR1, MAPK8IP2, SSTR2, GRIN2B, GRM1, AGRN, KCNB1, NCKAP1, OXTR, GPR25, MCTP1, TRADD, DIRAS2, NRARP, NR2E1, AACS, ZNF385C, SCN5A, PDE8B, PTGDR, PHLDA3, RGS7, APC2, GUCY1A3, UNC5A, PAQR5, GP1BB, SFTPD, WNT9B, SERPINB9, TIAM2, PYGO1, PLPP4, ARHGEF4, MT1E, MACF1, FOXC1, CALCA, COL15A1, CALCB, ARHGEF28, GPR88, PDGFB, MGST2, APCDD1, FSTL1, HDAC9, RAP1GA…	77	LRFN2, NLGN1, UNC13A, PTPRS, DOC2A, GRID1, PNOC, TACR1, MAPK8IP2, SSTR2, GRIN2B, GRM1, AGRN, KCNB1, WNT9B, CALCA, PDGFB, FGF11
signalling	anterograde trans-synaptic signaling	11	0.011	0.0124173	LRFN2|NLGN1|UNC13A|PTPRS|DOC2A|GRID1|PNOC|TACR1|MAPK8IP2|SSTR2|GRIN2B|GRM1	LRFN2, NLGN1, UNC13A, PTPRS, DOC2A, GRID1, PNOC, TACR1, MAPK8IP2, SSTR2, GRIN2B, GRM1, AGRN, KCNB1, NCKAP1, OXTR, GPR25, MCTP1, TRADD, DIRAS2, NRARP, NR2E1, AACS, ZNF385C, SCN5A, PDE8B, PTGDR, PHLDA3, RGS7, APC2, GUCY1A3, UNC5A, PAQR5, GP1BB, SFTPD, WNT9B, SERPINB9, TIAM2, PYGO1, PLPP4, ARHGEF4, MT1E, MACF1, FOXC1, CALCA, COL15A1, CALCB, ARHGEF28, GPR88, PDGFB, MGST2, APCDD1, FSTL1, HDAC9, RAP1GA…	77	LRFN2, NLGN1, UNC13A, PTPRS, DOC2A, GRID1, PNOC, TACR1, MAPK8IP2, SSTR2, GRIN2B, GRM1, AGRN, KCNB1, WNT9B, CALCA, PDGFB, FGF11
signalling	synaptic transmission	11	0.011	0.0124173	LRFN2|NLGN1|UNC13A|PTPRS|DOC2A|GRID1|PNOC|TACR1|MAPK8IP2|SSTR2|GRIN2B|GRM1	LRFN2, NLGN1, UNC13A, PTPRS, DOC2A, GRID1, PNOC, TACR1, MAPK8IP2, SSTR2, GRIN2B, GRM1, AGRN, KCNB1, NCKAP1, OXTR, GPR25, MCTP1, TRADD, DIRAS2, NRARP, NR2E1, AACS, ZNF385C, SCN5A, PDE8B, PTGDR, PHLDA3, RGS7, APC2, GUCY1A3, UNC5A, PAQR5, GP1BB, SFTPD, WNT9B, SERPINB9, TIAM2, PYGO1, PLPP4, ARHGEF4, MT1E, MACF1, FOXC1, CALCA, COL15A1, CALCB, ARHGEF28, GPR88, PDGFB, MGST2, APCDD1, FSTL1, HDAC9, RAP1GA…	77	LRFN2, NLGN1, UNC13A, PTPRS, DOC2A, GRID1, PNOC, TACR1, MAPK8IP2, SSTR2, GRIN2B, GRM1, AGRN, KCNB1, WNT9B, CALCA, PDGFB, FGF11
signalling	synaptic signaling	11	0.00648	0.0124173	NLGN1|UNC13A|PTPRS|DOC2A|GRID1|TACR1|MAPK8IP2|SSTR2|GRIN2B|GRM1|LRFN2|PNOC|AGRN	LRFN2, NLGN1, UNC13A, PTPRS, DOC2A, GRID1, PNOC, TACR1, MAPK8IP2, SSTR2, GRIN2B, GRM1, AGRN, KCNB1, NCKAP1, OXTR, GPR25, MCTP1, TRADD, DIRAS2, NRARP, NR2E1, AACS, ZNF385C, SCN5A, PDE8B, PTGDR, PHLDA3, RGS7, APC2, GUCY1A3, UNC5A, PAQR5, GP1BB, SFTPD, WNT9B, SERPINB9, TIAM2, PYGO1, PLPP4, ARHGEF4, MT1E, MACF1, FOXC1, CALCA, COL15A1, CALCB, ARHGEF28, GPR88, PDGFB, MGST2, APCDD1, FSTL1, HDAC9, RAP1GA…	77	LRFN2, NLGN1, UNC13A, PTPRS, DOC2A, GRID1, PNOC, TACR1, MAPK8IP2, SSTR2, GRIN2B, GRM1, AGRN, KCNB1, WNT9B, CALCA, PDGFB, FGF11
signalling	glutamate receptor signaling pathway	11	0.0248	0.0124173	KCNB1|GRID1|GRIN2B|GRM1	LRFN2, NLGN1, UNC13A, PTPRS, DOC2A, GRID1, PNOC, TACR1, MAPK8IP2, SSTR2, GRIN2B, GRM1, AGRN, KCNB1, NCKAP1, OXTR, GPR25, MCTP1, TRADD, DIRAS2, NRARP, NR2E1, AACS, ZNF385C, SCN5A, PDE8B, PTGDR, PHLDA3, RGS7, APC2, GUCY1A3, UNC5A, PAQR5, GP1BB, SFTPD, WNT9B, SERPINB9, TIAM2, PYGO1, PLPP4, ARHGEF4, MT1E, MACF1, FOXC1, CALCA, COL15A1, CALCB, ARHGEF28, GPR88, PDGFB, MGST2, APCDD1, FSTL1, HDAC9, RAP1GA…	77	LRFN2, NLGN1, UNC13A, PTPRS, DOC2A, GRID1, PNOC, TACR1, MAPK8IP2, SSTR2, GRIN2B, GRM1, AGRN, KCNB1, WNT9B, CALCA, PDGFB, FGF11
signalling	cellular response to stimulus	11	0.0356	0.0124173	NCKAP1|OXTR|GPR25|PTPRS|MCTP1|TRADD|DIRAS2|NRARP|NR2E1|AACS|GRM1|ZNF385C|SCN5A|PDE8B|PTGDR|PHLDA3|RGS7|APC2|GUCY1A3|UNC13A|UNC5A|PAQR5|GP1BB|GRID1|SFTPD|WNT9B|SERPINB9|TACR1|MAPK8IP2|SSTR2|TIAM2|PYGO1|PLPP4|ARHGEF4|MT1E|MACF1|FOXC1|CALCA|NLGN1|COL15A1|CALCB|ARHGEF28|GPR88|PDGFB|MGST2|APCDD1|FSTL1|HDAC9|RAP1GAP|ADGRG5|ZNF703|CBX8|EGLN3|DMTN|MYO10|KCNB1|KCNIP3|ARHGAP29|CCK|L1CAM|GRIN2B|MLXIPL|IL17R…	LRFN2, NLGN1, UNC13A, PTPRS, DOC2A, GRID1, PNOC, TACR1, MAPK8IP2, SSTR2, GRIN2B, GRM1, AGRN, KCNB1, NCKAP1, OXTR, GPR25, MCTP1, TRADD, DIRAS2, NRARP, NR2E1, AACS, ZNF385C, SCN5A, PDE8B, PTGDR, PHLDA3, RGS7, APC2, GUCY1A3, UNC5A, PAQR5, GP1BB, SFTPD, WNT9B, SERPINB9, TIAM2, PYGO1, PLPP4, ARHGEF4, MT1E, MACF1, FOXC1, CALCA, COL15A1, CALCB, ARHGEF28, GPR88, PDGFB, MGST2, APCDD1, FSTL1, HDAC9, RAP1GA…	77	LRFN2, NLGN1, UNC13A, PTPRS, DOC2A, GRID1, PNOC, TACR1, MAPK8IP2, SSTR2, GRIN2B, GRM1, AGRN, KCNB1, WNT9B, CALCA, PDGFB, FGF11
signalling	signaling	11	0.00309	0.0124173	NCKAP1|OXTR|GPR25|PTPRS|MCTP1|DOC2A|TRADD|DIRAS2|NRARP|NR2E1|GRM1|ZNF385C|SCN5A|DLGAP3|PDE8B|PTGDR|DLGAP4|PHLDA3|RGS7|APC2|GUCY1A3|IL11|UNC13A|UNC5A|PAQR5|GP1BB|GRID1|WNT9B|TACR1|MAPK8IP2|SSTR2|TIAM2|PYGO1|PLPP4|ARHGEF4|MACF1|FOXC1|CALCA|NLGN1|COL15A1|CALCB|ARHGEF28|GPR88|PDGFB|APCDD1|FSTL1|RAP1GAP|ADGRG5|DMTN|MYO10|KCNB1|KCNIP3|ARHGAP29|CCK|L1CAM|GRIN2B|LRFN2|MLXIPL|IL17REL|DLG5|NMU|PNOC|NMUR1|N…	LRFN2, NLGN1, UNC13A, PTPRS, DOC2A, GRID1, PNOC, TACR1, MAPK8IP2, SSTR2, GRIN2B, GRM1, AGRN, KCNB1, NCKAP1, OXTR, GPR25, MCTP1, TRADD, DIRAS2, NRARP, NR2E1, AACS, ZNF385C, SCN5A, PDE8B, PTGDR, PHLDA3, RGS7, APC2, GUCY1A3, UNC5A, PAQR5, GP1BB, SFTPD, WNT9B, SERPINB9, TIAM2, PYGO1, PLPP4, ARHGEF4, MT1E, MACF1, FOXC1, CALCA, COL15A1, CALCB, ARHGEF28, GPR88, PDGFB, MGST2, APCDD1, FSTL1, HDAC9, RAP1GA…	77	LRFN2, NLGN1, UNC13A, PTPRS, DOC2A, GRID1, PNOC, TACR1, MAPK8IP2, SSTR2, GRIN2B, GRM1, AGRN, KCNB1, WNT9B, CALCA, PDGFB, FGF11
signalling	cell communication	11	0.011	0.0124173	NCKAP1|OXTR|GPR25|PTPRS|MCTP1|DOC2A|TRADD|DIRAS2|NRARP|NR2E1|GRM1|ZNF385C|SCN5A|PDE8B|PTGDR|PHLDA3|RGS7|APC2|GUCY1A3|IL11|UNC13A|UNC5A|PAQR5|GP1BB|GRID1|WNT9B|TACR1|MAPK8IP2|SSTR2|TIAM2|PYGO1|PLPP4|ARHGEF4|MACF1|FOXC1|CALCA|NLGN1|COL15A1|CALCB|ARHGEF28|GPR88|PDGFB|APCDD1|FSTL1|RAP1GAP|ADGRG5|DMTN|MYO10|KCNB1|KCNIP3|ARHGAP29|CCK|L1CAM|GRIN2B|LRFN2|MLXIPL|IL17REL|DLG5|NMU|PNOC|NMUR1|NOTUM|TCF3|AGRN…	LRFN2, NLGN1, UNC13A, PTPRS, DOC2A, GRID1, PNOC, TACR1, MAPK8IP2, SSTR2, GRIN2B, GRM1, AGRN, KCNB1, NCKAP1, OXTR, GPR25, MCTP1, TRADD, DIRAS2, NRARP, NR2E1, AACS, ZNF385C, SCN5A, PDE8B, PTGDR, PHLDA3, RGS7, APC2, GUCY1A3, UNC5A, PAQR5, GP1BB, SFTPD, WNT9B, SERPINB9, TIAM2, PYGO1, PLPP4, ARHGEF4, MT1E, MACF1, FOXC1, CALCA, COL15A1, CALCB, ARHGEF28, GPR88, PDGFB, MGST2, APCDD1, FSTL1, HDAC9, RAP1GA…	77	LRFN2, NLGN1, UNC13A, PTPRS, DOC2A, GRID1, PNOC, TACR1, MAPK8IP2, SSTR2, GRIN2B, GRM1, AGRN, KCNB1, WNT9B, CALCA, PDGFB, FGF11
signalling	single organism signaling	11	0.00733	0.0124173	NCKAP1|OXTR|GPR25|PTPRS|MCTP1|DOC2A|TRADD|DIRAS2|NRARP|NR2E1|GRM1|ZNF385C|SCN5A|PDE8B|PTGDR|PHLDA3|RGS7|APC2|GUCY1A3|IL11|UNC13A|UNC5A|PAQR5|GP1BB|GRID1|WNT9B|TACR1|MAPK8IP2|SSTR2|TIAM2|PYGO1|PLPP4|ARHGEF4|MACF1|FOXC1|CALCA|NLGN1|COL15A1|CALCB|ARHGEF28|GPR88|PDGFB|APCDD1|FSTL1|RAP1GAP|ADGRG5|DMTN|MYO10|KCNB1|KCNIP3|ARHGAP29|CCK|L1CAM|GRIN2B|LRFN2|MLXIPL|IL17REL|DLG5|NMU|PNOC|NMUR1|NOTUM|TCF3|AGRN…	LRFN2, NLGN1, UNC13A, PTPRS, DOC2A, GRID1, PNOC, TACR1, MAPK8IP2, SSTR2, GRIN2B, GRM1, AGRN, KCNB1, NCKAP1, OXTR, GPR25, MCTP1, TRADD, DIRAS2, NRARP, NR2E1, AACS, ZNF385C, SCN5A, PDE8B, PTGDR, PHLDA3, RGS7, APC2, GUCY1A3, UNC5A, PAQR5, GP1BB, SFTPD, WNT9B, SERPINB9, TIAM2, PYGO1, PLPP4, ARHGEF4, MT1E, MACF1, FOXC1, CALCA, COL15A1, CALCB, ARHGEF28, GPR88, PDGFB, MGST2, APCDD1, FSTL1, HDAC9, RAP1GA…	77	LRFN2, NLGN1, UNC13A, PTPRS, DOC2A, GRID1, PNOC, TACR1, MAPK8IP2, SSTR2, GRIN2B, GRM1, AGRN, KCNB1, WNT9B, CALCA, PDGFB, FGF11
signalling	signal transduction	11	0.0122	0.0124173	NCKAP1|OXTR|GPR25|PTPRS|MCTP1|TRADD|DIRAS2|NRARP|NR2E1|GRM1|ZNF385C|PDE8B|PTGDR|PHLDA3|RGS7|APC2|GUCY1A3|UNC13A|UNC5A|PAQR5|GP1BB|GRID1|WNT9B|TACR1|MAPK8IP2|SSTR2|TIAM2|PYGO1|PLPP4|ARHGEF4|MACF1|FOXC1|CALCA|NLGN1|COL15A1|CALCB|ARHGEF28|GPR88|PDGFB|APCDD1|FSTL1|RAP1GAP|ADGRG5|DMTN|MYO10|KCNB1|KCNIP3|ARHGAP29|CCK|L1CAM|GRIN2B|MLXIPL|IL17REL|DLG5|NMU|PNOC|NMUR1|NOTUM|TCF3|AGRN|FGF11	LRFN2, NLGN1, UNC13A, PTPRS, DOC2A, GRID1, PNOC, TACR1, MAPK8IP2, SSTR2, GRIN2B, GRM1, AGRN, KCNB1, NCKAP1, OXTR, GPR25, MCTP1, TRADD, DIRAS2, NRARP, NR2E1, AACS, ZNF385C, SCN5A, PDE8B, PTGDR, PHLDA3, RGS7, APC2, GUCY1A3, UNC5A, PAQR5, GP1BB, SFTPD, WNT9B, SERPINB9, TIAM2, PYGO1, PLPP4, ARHGEF4, MT1E, MACF1, FOXC1, CALCA, COL15A1, CALCB, ARHGEF28, GPR88, PDGFB, MGST2, APCDD1, FSTL1, HDAC9, RAP1GA…	77	LRFN2, NLGN1, UNC13A, PTPRS, DOC2A, GRID1, PNOC, TACR1, MAPK8IP2, SSTR2, GRIN2B, GRM1, AGRN, KCNB1, WNT9B, CALCA, PDGFB, FGF11
system process	G-protein coupled receptor signaling pathway	14	0.0248	0.0229014	OXTR|GPR25|CALCA|GPR88|CCK|TACR1|SSTR2|GRM1|ADGRG5|NMU|PNOC|NMUR1|AGRN|PTGDR|RGS7	CALCA, NMU, PNOC, NMUR1, TACR1, SSTR2, GRM1, KCNK4, OXTR, GRID1, GPR88, CCK, NR2E1, MAPK8IP2, GRIN2B, GBX1, GUCY1A3, NLGN1, MYRF, KCNIP3, PDGFB, SCN5A, APC2, UNC13A, KCNB1, GRID2IP	26	CALCA, NMU, TACR1, OXTR
system process	neuropeptide signaling pathway	14	0.00721	0.0229014	CALCA|NMU|PNOC|NMUR1|TACR1|SSTR2	CALCA, NMU, PNOC, NMUR1, TACR1, SSTR2, GRM1, KCNK4, OXTR, GRID1, GPR88, CCK, NR2E1, MAPK8IP2, GRIN2B, GBX1, GUCY1A3, NLGN1, MYRF, KCNIP3, PDGFB, SCN5A, APC2, UNC13A, KCNB1, GRID2IP	26	CALCA, NMU, TACR1, OXTR
system process	sensory perception of pain	14	0.0313	0.0229014	CALCA|NMU|TACR1|GRM1|KCNK4	CALCA, NMU, PNOC, NMUR1, TACR1, SSTR2, GRM1, KCNK4, OXTR, GRID1, GPR88, CCK, NR2E1, MAPK8IP2, GRIN2B, GBX1, GUCY1A3, NLGN1, MYRF, KCNIP3, PDGFB, SCN5A, APC2, UNC13A, KCNB1, GRID2IP	26	CALCA, NMU, TACR1, OXTR
system process	behavior	14	0.0356	0.0229014	OXTR|CALCA|GRID1|GPR88|CCK|TACR1|NR2E1|MAPK8IP2|GRIN2B|GRM1|GBX1|NMU|KCNK4	CALCA, NMU, PNOC, NMUR1, TACR1, SSTR2, GRM1, KCNK4, OXTR, GRID1, GPR88, CCK, NR2E1, MAPK8IP2, GRIN2B, GBX1, GUCY1A3, NLGN1, MYRF, KCNIP3, PDGFB, SCN5A, APC2, UNC13A, KCNB1, GRID2IP	26	CALCA, NMU, TACR1, OXTR
system process	regulation of system process	14	0.0301	0.0229014	GUCY1A3|OXTR|CALCA|NLGN1|MYRF|KCNIP3|PDGFB|CCK|TACR1|SSTR2|GRM1|NMU|SCN5A	CALCA, NMU, PNOC, NMUR1, TACR1, SSTR2, GRM1, KCNK4, OXTR, GRID1, GPR88, CCK, NR2E1, MAPK8IP2, GRIN2B, GBX1, GUCY1A3, NLGN1, MYRF, KCNIP3, PDGFB, SCN5A, APC2, UNC13A, KCNB1, GRID2IP	26	CALCA, NMU, TACR1, OXTR
system process	feeding behavior	14	0.0411	0.0229014	OXTR|CALCA|NMU|CCK|TACR1	CALCA, NMU, PNOC, NMUR1, TACR1, SSTR2, GRM1, KCNK4, OXTR, GRID1, GPR88, CCK, NR2E1, MAPK8IP2, GRIN2B, GBX1, GUCY1A3, NLGN1, MYRF, KCNIP3, PDGFB, SCN5A, APC2, UNC13A, KCNB1, GRID2IP	26	CALCA, NMU, TACR1, OXTR
system process	eating behavior	14	0.0141	0.0229014	OXTR|NMU|CCK|TACR1	CALCA, NMU, PNOC, NMUR1, TACR1, SSTR2, GRM1, KCNK4, OXTR, GRID1, GPR88, CCK, NR2E1, MAPK8IP2, GRIN2B, GBX1, GUCY1A3, NLGN1, MYRF, KCNIP3, PDGFB, SCN5A, APC2, UNC13A, KCNB1, GRID2IP	26	CALCA, NMU, TACR1, OXTR
system process	regulation of muscle contraction	14	0.0248	0.0229014	GUCY1A3|OXTR|CALCA|NMU|TACR1|SCN5A|SSTR2	CALCA, NMU, PNOC, NMUR1, TACR1, SSTR2, GRM1, KCNK4, OXTR, GRID1, GPR88, CCK, NR2E1, MAPK8IP2, GRIN2B, GBX1, GUCY1A3, NLGN1, MYRF, KCNIP3, PDGFB, SCN5A, APC2, UNC13A, KCNB1, GRID2IP	26	CALCA, NMU, TACR1, OXTR
system process	regulation of smooth muscle contraction	14	0.0248	0.0229014	GUCY1A3|OXTR|CALCA|NMU|TACR1	CALCA, NMU, PNOC, NMUR1, TACR1, SSTR2, GRM1, KCNK4, OXTR, GRID1, GPR88, CCK, NR2E1, MAPK8IP2, GRIN2B, GBX1, GUCY1A3, NLGN1, MYRF, KCNIP3, PDGFB, SCN5A, APC2, UNC13A, KCNB1, GRID2IP	26	CALCA, NMU, TACR1, OXTR
system process	multicellular organismal response to stress	14	0.0248	0.0229014	CALCA|CCK|TACR1|NR2E1|MAPK8IP2	CALCA, NMU, PNOC, NMUR1, TACR1, SSTR2, GRM1, KCNK4, OXTR, GRID1, GPR88, CCK, NR2E1, MAPK8IP2, GRIN2B, GBX1, GUCY1A3, NLGN1, MYRF, KCNIP3, PDGFB, SCN5A, APC2, UNC13A, KCNB1, GRID2IP	26	CALCA, NMU, TACR1, OXTR
system process	modulation of synaptic transmission	14	0.0127	0.0229014	APC2|OXTR|NLGN1|UNC13A|KCNB1|NMU|TACR1|NR2E1|MAPK8IP2|GRM1|GRID2IP	CALCA, NMU, PNOC, NMUR1, TACR1, SSTR2, GRM1, KCNK4, OXTR, GRID1, GPR88, CCK, NR2E1, MAPK8IP2, GRIN2B, GBX1, GUCY1A3, NLGN1, MYRF, KCNIP3, PDGFB, SCN5A, APC2, UNC13A, KCNB1, GRID2IP	26	CALCA, NMU, TACR1, OXTR
system process	positive regulation of synaptic transmission	14	0.0342	0.0229014	OXTR|NLGN1|UNC13A|NMU|TACR1|NR2E1	CALCA, NMU, PNOC, NMUR1, TACR1, SSTR2, GRM1, KCNK4, OXTR, GRID1, GPR88, CCK, NR2E1, MAPK8IP2, GRIN2B, GBX1, GUCY1A3, NLGN1, MYRF, KCNIP3, PDGFB, SCN5A, APC2, UNC13A, KCNB1, GRID2IP	26	CALCA, NMU, TACR1, OXTR
system process	positive regulation of synaptic transmission, GABAergic	14	0.00648	0.0229014	OXTR|NLGN1|TACR1	CALCA, NMU, PNOC, NMUR1, TACR1, SSTR2, GRM1, KCNK4, OXTR, GRID1, GPR88, CCK, NR2E1, MAPK8IP2, GRIN2B, GBX1, GUCY1A3, NLGN1, MYRF, KCNIP3, PDGFB, SCN5A, APC2, UNC13A, KCNB1, GRID2IP	26	CALCA, NMU, TACR1, OXTR
system process	regulation of synaptic transmission, glutamatergic	14	0.00863	0.0229014	OXTR|NLGN1|UNC13A|MAPK8IP2|GRM1	CALCA, NMU, PNOC, NMUR1, TACR1, SSTR2, GRM1, KCNK4, OXTR, GRID1, GPR88, CCK, NR2E1, MAPK8IP2, GRIN2B, GBX1, GUCY1A3, NLGN1, MYRF, KCNIP3, PDGFB, SCN5A, APC2, UNC13A, KCNB1, GRID2IP	26	CALCA, NMU, TACR1, OXTR
cell morphogenesis	positive regulation of axon extension	3	0.0342	0.0314	APC2|MACF1|MAP1B|L1CAM	APC2, MACF1, NLGN1, DMTN, MAP1B, ZNF703, WNT9B, NR2E1, L1CAM, SRCIN1, NEUROG3, OXTR, FOXC1, CALCA, MYRF, TRADD, ARX, PDGFB, NRARP, HDAC9, RAP1GAP, GRM1, SCRT2, CHSY1, SCN5A, GUCY1A3, CBX8, UNC13A, CADM1, KCNIP3, SFTPD, CCK, TACR1, VASH1, SSTR2, MLXIPL, NMU, SP6, TCF3, BCOR, AGRN	41	APC2, MACF1, NLGN1, DMTN, MAP1B, ZNF703, WNT9B, NR2E1, L1CAM, SRCIN1, NEUROG3
cell morphogenesis	regulation of cell morphogenesis involved in differentiation	3	0.0407	0.0314	APC2|MACF1|NLGN1|DMTN|MAP1B|ZNF703|WNT9B|NR2E1|L1CAM|SRCIN1|NEUROG3	APC2, MACF1, NLGN1, DMTN, MAP1B, ZNF703, WNT9B, NR2E1, L1CAM, SRCIN1, NEUROG3, OXTR, FOXC1, CALCA, MYRF, TRADD, ARX, PDGFB, NRARP, HDAC9, RAP1GAP, GRM1, SCRT2, CHSY1, SCN5A, GUCY1A3, CBX8, UNC13A, CADM1, KCNIP3, SFTPD, CCK, TACR1, VASH1, SSTR2, MLXIPL, NMU, SP6, TCF3, BCOR, AGRN	41	APC2, MACF1, NLGN1, DMTN, MAP1B, ZNF703, WNT9B, NR2E1, L1CAM, SRCIN1, NEUROG3
cell morphogenesis	regulation of multicellular organismal process	3	0.0193	0.0314	MACF1|OXTR|FOXC1|CALCA|NLGN1|MYRF|TRADD|ARX|PDGFB|NRARP|NR2E1|HDAC9|RAP1GAP|GRM1|SCRT2|CHSY1|ZNF703|SCN5A|APC2|GUCY1A3|CBX8|UNC13A|DMTN|CADM1|KCNIP3|SFTPD|WNT9B|CCK|TACR1|VASH1|L1CAM|SSTR2|SRCIN1|MLXIPL|MAP1B|NMU|SP6|TCF3|BCOR|AGRN|NEUROG3	APC2, MACF1, NLGN1, DMTN, MAP1B, ZNF703, WNT9B, NR2E1, L1CAM, SRCIN1, NEUROG3, OXTR, FOXC1, CALCA, MYRF, TRADD, ARX, PDGFB, NRARP, HDAC9, RAP1GAP, GRM1, SCRT2, CHSY1, SCN5A, GUCY1A3, CBX8, UNC13A, CADM1, KCNIP3, SFTPD, CCK, TACR1, VASH1, SSTR2, MLXIPL, NMU, SP6, TCF3, BCOR, AGRN	41	APC2, MACF1, NLGN1, DMTN, MAP1B, ZNF703, WNT9B, NR2E1, L1CAM, SRCIN1, NEUROG3
development	system development	8	0.00309	0.00983125	NCKAP1|OXTR|PTPRS|DOC2A|NRARP|NR2E1|HAPLN3|AACS|DPF1|SCN5A|APC2|IL11|EMX2|UNC13A|COL27A1|UNC5A|SFTPD|WNT9B|VASH1|MAPK8IP2|SSTR2|SRCIN1|PYGO1|CYP26C1|MAP1B|HOXB6|MACF1|FOXC1|CALCA|NLGN1|COL15A1|MYRF|DLX6|ARX|PDGFB|CRYBA2|KLK4|APCDD1|HDAC9|RAP1GAP|SCRT2|PDLIM3|CHSY1|GBX1|ZNF703|HES4|DMTN|CCK|L1CAM|TBX4|LRFN2|DLG5|TACC1|TCF3|BCOR|AGRN|FGF11|NEUROG3	NCKAP1, OXTR, PTPRS, DOC2A, NRARP, NR2E1, HAPLN3, AACS, DPF1, SCN5A, PTGDR, APC2, IL11, EMX2, UNC13A, COL27A1, UNC5A, PAQR5, SFTPD, WNT9B, EBF4, VASH1, MAPK8IP2, SSTR2, SRCIN1, PYGO1, CYP26C1, MAP1B, HOXB6, MACF1, CASZ1, FOXC1, CALCA, NLGN1, COL15A1, MYRF, ARHGEF28, DLX6, ARX, PDGFB, CRYBA2, KLK4, APCDD1, HDAC9, RAP1GAP, SCRT2, PDLIM3, CHSY1, GBX1, ZNF703, HES4, DMTN, CADM1, CCK, L1CAM, KAZALD1, …	80	NCKAP1, OXTR, PTPRS, DOC2A, NRARP, NR2E1, HAPLN3, AACS, DPF1, SCN5A, PTGDR, APC2, IL11, EMX2, UNC13A, COL27A1, UNC5A, PAQR5, SFTPD, WNT9B, EBF4, VASH1, MAPK8IP2, SSTR2, SRCIN1, PYGO1, CYP26C1, MAP1B, HOXB6, MACF1, CASZ1, FOXC1, CALCA, NLGN1, COL15A1, MYRF, DLX6, ARX, PDGFB, CRYBA2, KLK4, APCDD1, HDAC9, RAP1GAP, SCRT2, PDLIM3, CHSY1, GBX1, ZNF703, HES4, DMTN, CADM1, CCK, L1CAM, KAZALD1, TBX4, LRFN…
development	single-organism developmental process	8	0.0342	0.00983125	NCKAP1|OXTR|PTPRS|DOC2A|NRARP|NR2E1|HAPLN3|AACS|DPF1|SCN5A|PTGDR|APC2|IL11|EMX2|UNC13A|COL27A1|UNC5A|PAQR5|SFTPD|WNT9B|EBF4|VASH1|MAPK8IP2|SSTR2|SRCIN1|PYGO1|CYP26C1|MAP1B|HOXB6|MACF1|CASZ1|FOXC1|CALCA|NLGN1|COL15A1|MYRF|ARHGEF28|DLX6|ARX|PDGFB|CRYBA2|KLK4|APCDD1|HDAC9|RAP1GAP|SCRT2|PDLIM3|CHSY1|GBX1|ZNF703|HES4|DMTN|CADM1|CCK|L1CAM|KAZALD1|TBX4|LRFN2|DLG5|TACC1|TCF3|BCOR|AGRN|FGF11|NEUROG3	NCKAP1, OXTR, PTPRS, DOC2A, NRARP, NR2E1, HAPLN3, AACS, DPF1, SCN5A, PTGDR, APC2, IL11, EMX2, UNC13A, COL27A1, UNC5A, PAQR5, SFTPD, WNT9B, EBF4, VASH1, MAPK8IP2, SSTR2, SRCIN1, PYGO1, CYP26C1, MAP1B, HOXB6, MACF1, CASZ1, FOXC1, CALCA, NLGN1, COL15A1, MYRF, ARHGEF28, DLX6, ARX, PDGFB, CRYBA2, KLK4, APCDD1, HDAC9, RAP1GAP, SCRT2, PDLIM3, CHSY1, GBX1, ZNF703, HES4, DMTN, CADM1, CCK, L1CAM, KAZALD1, …	80	NCKAP1, OXTR, PTPRS, DOC2A, NRARP, NR2E1, HAPLN3, AACS, DPF1, SCN5A, PTGDR, APC2, IL11, EMX2, UNC13A, COL27A1, UNC5A, PAQR5, SFTPD, WNT9B, EBF4, VASH1, MAPK8IP2, SSTR2, SRCIN1, PYGO1, CYP26C1, MAP1B, HOXB6, MACF1, CASZ1, FOXC1, CALCA, NLGN1, COL15A1, MYRF, DLX6, ARX, PDGFB, CRYBA2, KLK4, APCDD1, HDAC9, RAP1GAP, SCRT2, PDLIM3, CHSY1, GBX1, ZNF703, HES4, DMTN, CADM1, CCK, L1CAM, KAZALD1, TBX4, LRFN…
development	multicellular organism development	8	0.00309	0.00983125	NCKAP1|OXTR|PTPRS|DOC2A|NRARP|NR2E1|HAPLN3|AACS|DPF1|SCN5A|PTGDR|APC2|IL11|EMX2|UNC13A|COL27A1|UNC5A|PAQR5|SFTPD|WNT9B|EBF4|VASH1|MAPK8IP2|SSTR2|SRCIN1|PYGO1|CYP26C1|MAP1B|HOXB6|MACF1|CASZ1|FOXC1|CALCA|NLGN1|COL15A1|MYRF|DLX6|ARX|PDGFB|CRYBA2|KLK4|APCDD1|HDAC9|RAP1GAP|SCRT2|PDLIM3|CHSY1|GBX1|ZNF703|HES4|DMTN|CADM1|CCK|L1CAM|KAZALD1|TBX4|LRFN2|DLG5|TACC1|TCF3|BCOR|AGRN|FGF11|NEUROG3	NCKAP1, OXTR, PTPRS, DOC2A, NRARP, NR2E1, HAPLN3, AACS, DPF1, SCN5A, PTGDR, APC2, IL11, EMX2, UNC13A, COL27A1, UNC5A, PAQR5, SFTPD, WNT9B, EBF4, VASH1, MAPK8IP2, SSTR2, SRCIN1, PYGO1, CYP26C1, MAP1B, HOXB6, MACF1, CASZ1, FOXC1, CALCA, NLGN1, COL15A1, MYRF, ARHGEF28, DLX6, ARX, PDGFB, CRYBA2, KLK4, APCDD1, HDAC9, RAP1GAP, SCRT2, PDLIM3, CHSY1, GBX1, ZNF703, HES4, DMTN, CADM1, CCK, L1CAM, KAZALD1, …	80	NCKAP1, OXTR, PTPRS, DOC2A, NRARP, NR2E1, HAPLN3, AACS, DPF1, SCN5A, PTGDR, APC2, IL11, EMX2, UNC13A, COL27A1, UNC5A, PAQR5, SFTPD, WNT9B, EBF4, VASH1, MAPK8IP2, SSTR2, SRCIN1, PYGO1, CYP26C1, MAP1B, HOXB6, MACF1, CASZ1, FOXC1, CALCA, NLGN1, COL15A1, MYRF, DLX6, ARX, PDGFB, CRYBA2, KLK4, APCDD1, HDAC9, RAP1GAP, SCRT2, PDLIM3, CHSY1, GBX1, ZNF703, HES4, DMTN, CADM1, CCK, L1CAM, KAZALD1, TBX4, LRFN…
development	developmental process	8	0.0201	0.00983125	NCKAP1|OXTR|PTPRS|DOC2A|NRARP|NR2E1|HAPLN3|AACS|DPF1|SCN5A|PTGDR|PHLDA3|APC2|IL11|EMX2|UNC13A|COL27A1|UNC5A|PAQR5|SFTPD|WNT9B|EBF4|VASH1|MAPK8IP2|SSTR2|SRCIN1|PYGO1|CYP26C1|MAP1B|HOXB6|MACF1|CASZ1|FOXC1|CALCA|NLGN1|COL15A1|MYRF|ARHGEF28|DLX6|ARX|PDGFB|CRYBA2|KLK4|APCDD1|HDAC9|RAP1GAP|SCRT2|PDLIM3|CHSY1|GBX1|ZNF703|HES4|DMTN|CADM1|CCK|L1CAM|KAZALD1|TBX4|LRFN2|MLXIPL|DLG5|TACC1|TCF3|BCOR|AGRN|FGF11…	NCKAP1, OXTR, PTPRS, DOC2A, NRARP, NR2E1, HAPLN3, AACS, DPF1, SCN5A, PTGDR, APC2, IL11, EMX2, UNC13A, COL27A1, UNC5A, PAQR5, SFTPD, WNT9B, EBF4, VASH1, MAPK8IP2, SSTR2, SRCIN1, PYGO1, CYP26C1, MAP1B, HOXB6, MACF1, CASZ1, FOXC1, CALCA, NLGN1, COL15A1, MYRF, ARHGEF28, DLX6, ARX, PDGFB, CRYBA2, KLK4, APCDD1, HDAC9, RAP1GAP, SCRT2, PDLIM3, CHSY1, GBX1, ZNF703, HES4, DMTN, CADM1, CCK, L1CAM, KAZALD1, …	80	NCKAP1, OXTR, PTPRS, DOC2A, NRARP, NR2E1, HAPLN3, AACS, DPF1, SCN5A, PTGDR, APC2, IL11, EMX2, UNC13A, COL27A1, UNC5A, PAQR5, SFTPD, WNT9B, EBF4, VASH1, MAPK8IP2, SSTR2, SRCIN1, PYGO1, CYP26C1, MAP1B, HOXB6, MACF1, CASZ1, FOXC1, CALCA, NLGN1, COL15A1, MYRF, DLX6, ARX, PDGFB, CRYBA2, KLK4, APCDD1, HDAC9, RAP1GAP, SCRT2, PDLIM3, CHSY1, GBX1, ZNF703, HES4, DMTN, CADM1, CCK, L1CAM, KAZALD1, TBX4, LRFN…
development	anatomical structure development	8	0.0089	0.00983125	NCKAP1|OXTR|PTPRS|DOC2A|NRARP|NR2E1|HAPLN3|AACS|DPF1|SCN5A|PTGDR|PHLDA3|APC2|IL11|EMX2|UNC13A|COL27A1|UNC5A|PAQR5|SFTPD|WNT9B|EBF4|VASH1|MAPK8IP2|SSTR2|SRCIN1|PYGO1|CYP26C1|MAP1B|HOXB6|MACF1|CASZ1|FOXC1|CALCA|NLGN1|COL15A1|MYRF|DLX6|ARX|PDGFB|CRYBA2|KLK4|APCDD1|HDAC9|RAP1GAP|SCRT2|PDLIM3|CHSY1|GBX1|ZNF703|HES4|DMTN|CADM1|CCK|L1CAM|KAZALD1|TBX4|LRFN2|MLXIPL|DLG5|TACC1|TCF3|BCOR|AGRN|FGF11|NEUROG3	NCKAP1, OXTR, PTPRS, DOC2A, NRARP, NR2E1, HAPLN3, AACS, DPF1, SCN5A, PTGDR, APC2, IL11, EMX2, UNC13A, COL27A1, UNC5A, PAQR5, SFTPD, WNT9B, EBF4, VASH1, MAPK8IP2, SSTR2, SRCIN1, PYGO1, CYP26C1, MAP1B, HOXB6, MACF1, CASZ1, FOXC1, CALCA, NLGN1, COL15A1, MYRF, ARHGEF28, DLX6, ARX, PDGFB, CRYBA2, KLK4, APCDD1, HDAC9, RAP1GAP, SCRT2, PDLIM3, CHSY1, GBX1, ZNF703, HES4, DMTN, CADM1, CCK, L1CAM, KAZALD1, …	80	NCKAP1, OXTR, PTPRS, DOC2A, NRARP, NR2E1, HAPLN3, AACS, DPF1, SCN5A, PTGDR, APC2, IL11, EMX2, UNC13A, COL27A1, UNC5A, PAQR5, SFTPD, WNT9B, EBF4, VASH1, MAPK8IP2, SSTR2, SRCIN1, PYGO1, CYP26C1, MAP1B, HOXB6, MACF1, CASZ1, FOXC1, CALCA, NLGN1, COL15A1, MYRF, DLX6, ARX, PDGFB, CRYBA2, KLK4, APCDD1, HDAC9, RAP1GAP, SCRT2, PDLIM3, CHSY1, GBX1, ZNF703, HES4, DMTN, CADM1, CCK, L1CAM, KAZALD1, TBX4, LRFN…
development	single-multicellular organism process	8	0.00309	0.00983125	NCKAP1|OXTR|PTPRS|DOC2A|NRARP|NR2E1|HAPLN3|AACS|DPF1|SCN5A|PTGDR|APC2|IL11|EMX2|UNC13A|COL27A1|UNC5A|PAQR5|GP1BB|SFTPD|WNT9B|EBF4|TACR1|VASH1|MAPK8IP2|SSTR2|SRCIN1|PYGO1|SCNN1G|CYP26C1|MAP1B|HOXB6|MACF1|CASZ1|FOXC1|CALCA|NLGN1|COL15A1|MYRF|DLX6|ARX|GPR88|PDGFB|CRYBA2|KLK4|APCDD1|HDAC9|RAP1GAP|SCRT2|PDLIM3|CHSY1|GBX1|ZNF703|HES4|DMTN|CADM1|KCNIP3|CCK|L1CAM|GRIN2B|KAZALD1|TBX4|LRFN2|DLG5|NMU|TACC1|…	NCKAP1, OXTR, PTPRS, DOC2A, NRARP, NR2E1, HAPLN3, AACS, DPF1, SCN5A, PTGDR, APC2, IL11, EMX2, UNC13A, COL27A1, UNC5A, PAQR5, SFTPD, WNT9B, EBF4, VASH1, MAPK8IP2, SSTR2, SRCIN1, PYGO1, CYP26C1, MAP1B, HOXB6, MACF1, CASZ1, FOXC1, CALCA, NLGN1, COL15A1, MYRF, ARHGEF28, DLX6, ARX, PDGFB, CRYBA2, KLK4, APCDD1, HDAC9, RAP1GAP, SCRT2, PDLIM3, CHSY1, GBX1, ZNF703, HES4, DMTN, CADM1, CCK, L1CAM, KAZALD1, …	80	NCKAP1, OXTR, PTPRS, DOC2A, NRARP, NR2E1, HAPLN3, AACS, DPF1, SCN5A, PTGDR, APC2, IL11, EMX2, UNC13A, COL27A1, UNC5A, PAQR5, SFTPD, WNT9B, EBF4, VASH1, MAPK8IP2, SSTR2, SRCIN1, PYGO1, CYP26C1, MAP1B, HOXB6, MACF1, CASZ1, FOXC1, CALCA, NLGN1, COL15A1, MYRF, DLX6, ARX, PDGFB, CRYBA2, KLK4, APCDD1, HDAC9, RAP1GAP, SCRT2, PDLIM3, CHSY1, GBX1, ZNF703, HES4, DMTN, CADM1, CCK, L1CAM, KAZALD1, TBX4, LRFN…
development	multicellular organismal process	8	0.00309	0.00983125	KCNK5|NCKAP1|OXTR|PTPRS|DOC2A|NRARP|NR2E1|HAPLN3|AACS|GRM1|DPF1|SCN5A|PTGDR|APC2|GUCY1A3|IL11|EMX2|UNC13A|COL27A1|UNC5A|PAQR5|GP1BB|SFTPD|WNT9B|EBF4|TACR1|VASH1|MAPK8IP2|SSTR2|SRCIN1|PYGO1|SCNN1G|CYP26C1|MAP1B|HOXB6|MACF1|CASZ1|FOXC1|CALCA|NLGN1|COL15A1|MYRF|DLX6|ARX|GPR88|PDGFB|CRYBA2|KLK4|APCDD1|HDAC9|RAP1GAP|SCRT2|PDLIM3|CHSY1|GBX1|ZNF703|HES4|DMTN|CADM1|KCNIP3|CCK|L1CAM|GRIN2B|KAZALD1|TBX4|LR…	NCKAP1, OXTR, PTPRS, DOC2A, NRARP, NR2E1, HAPLN3, AACS, DPF1, SCN5A, PTGDR, APC2, IL11, EMX2, UNC13A, COL27A1, UNC5A, PAQR5, SFTPD, WNT9B, EBF4, VASH1, MAPK8IP2, SSTR2, SRCIN1, PYGO1, CYP26C1, MAP1B, HOXB6, MACF1, CASZ1, FOXC1, CALCA, NLGN1, COL15A1, MYRF, ARHGEF28, DLX6, ARX, PDGFB, CRYBA2, KLK4, APCDD1, HDAC9, RAP1GAP, SCRT2, PDLIM3, CHSY1, GBX1, ZNF703, HES4, DMTN, CADM1, CCK, L1CAM, KAZALD1, …	80	NCKAP1, OXTR, PTPRS, DOC2A, NRARP, NR2E1, HAPLN3, AACS, DPF1, SCN5A, PTGDR, APC2, IL11, EMX2, UNC13A, COL27A1, UNC5A, PAQR5, SFTPD, WNT9B, EBF4, VASH1, MAPK8IP2, SSTR2, SRCIN1, PYGO1, CYP26C1, MAP1B, HOXB6, MACF1, CASZ1, FOXC1, CALCA, NLGN1, COL15A1, MYRF, DLX6, ARX, PDGFB, CRYBA2, KLK4, APCDD1, HDAC9, RAP1GAP, SCRT2, PDLIM3, CHSY1, GBX1, ZNF703, HES4, DMTN, CADM1, CCK, L1CAM, KAZALD1, TBX4, LRFN…
development	nervous system development	8	0.00309	0.00983125	NCKAP1|MACF1|OXTR|FOXC1|NLGN1|PTPRS|DOC2A|MYRF|DLX6|ARX|NR2E1|APCDD1|HAPLN3|HDAC9|RAP1GAP|SCRT2|GBX1|DPF1|SCN5A|HES4|APC2|EMX2|UNC13A|UNC5A|WNT9B|CCK|MAPK8IP2|L1CAM|SSTR2|SRCIN1|LRFN2|CYP26C1|MAP1B|DLG5|TACC1|TCF3|AGRN|FGF11|NEUROG3	NCKAP1, OXTR, PTPRS, DOC2A, NRARP, NR2E1, HAPLN3, AACS, DPF1, SCN5A, PTGDR, APC2, IL11, EMX2, UNC13A, COL27A1, UNC5A, PAQR5, SFTPD, WNT9B, EBF4, VASH1, MAPK8IP2, SSTR2, SRCIN1, PYGO1, CYP26C1, MAP1B, HOXB6, MACF1, CASZ1, FOXC1, CALCA, NLGN1, COL15A1, MYRF, ARHGEF28, DLX6, ARX, PDGFB, CRYBA2, KLK4, APCDD1, HDAC9, RAP1GAP, SCRT2, PDLIM3, CHSY1, GBX1, ZNF703, HES4, DMTN, CADM1, CCK, L1CAM, KAZALD1, …	80	NCKAP1, OXTR, PTPRS, DOC2A, NRARP, NR2E1, HAPLN3, AACS, DPF1, SCN5A, PTGDR, APC2, IL11, EMX2, UNC13A, COL27A1, UNC5A, PAQR5, SFTPD, WNT9B, EBF4, VASH1, MAPK8IP2, SSTR2, SRCIN1, PYGO1, CYP26C1, MAP1B, HOXB6, MACF1, CASZ1, FOXC1, CALCA, NLGN1, COL15A1, MYRF, DLX6, ARX, PDGFB, CRYBA2, KLK4, APCDD1, HDAC9, RAP1GAP, SCRT2, PDLIM3, CHSY1, GBX1, ZNF703, HES4, DMTN, CADM1, CCK, L1CAM, KAZALD1, TBX4, LRFN…
organization	extracellular matrix organization	2	0.013	0.013	FOXC1|COL27A1|PDGFB|KLK4|NR2E1|L1CAM|AGRN|OLFML2A|KAZALD1|FBLN5	FOXC1, COL27A1, PDGFB, KLK4, NR2E1, L1CAM, AGRN, OLFML2A, KAZALD1, FBLN5	10	FOXC1, COL27A1, PDGFB, KLK4, NR2E1, L1CAM, AGRN, OLFML2A, KAZALD1, FBLN5
organization	extracellular structure organization	2	0.013	0.013	FOXC1|COL27A1|PDGFB|KLK4|NR2E1|L1CAM|AGRN|OLFML2A|KAZALD1|FBLN5	FOXC1, COL27A1, PDGFB, KLK4, NR2E1, L1CAM, AGRN, OLFML2A, KAZALD1, FBLN5	10	FOXC1, COL27A1, PDGFB, KLK4, NR2E1, L1CAM, AGRN, OLFML2A, KAZALD1, FBLN5
lymphangiogenesis	negative regulation of lymphangiogenesis	2	0.0193	0.0193	FOXC1|VASH1	FOXC1, VASH1	2	FOXC1, VASH1
lymphangiogenesis	regulation of lymphangiogenesis	2	0.0193	0.0193	FOXC1|VASH1	FOXC1, VASH1	2	FOXC1, VASH1
	Cluster	Functions	Genes	Aver_Q
	development	8	80	0.00983125
	signalling	11	77	0.0124173
	organization	2	10	0.013
	lymphangiogenesis	2	2	0.0193
	system process	14	26	0.0229014
	cell morphogenesis	3	41	0.0314
