# Supplementary material for: Ibrutinib induces chromatin reorganisation of chronic lymphocytic leukaemia cells
Source: Oncogenesis. 2019 May 10;8(5):32. doi: 10.1038/s41389-019-0142-2 (PMC6510766; doi:10.1038/s41389-019-0142-2)
Supplement: Supplementary file 6 — Supplementary table 4 [file 41389_2019_142_MOESM6_ESM.xlsx]

## Sheet: Sheet1
Data quality scores. The scores were obtained in FASTqc (https://www.bioinformatics.babraham.ac.uk/projects/fastqc/).
Patient	Mark	Time point	Trimming	Total Sequences	Sequences flagged as poor quality	Sequence length	%GC
R1	Input	0d	Before	24056200	0	51	45
R1	Input	0d	After	23551631	0	10…51	45
R1	H3K4me3	0d	Before	19101623	0	51	53
R1	H3K4me3	0d	After	19000002	0	10…51	53
R1	Input	1d	Before	47990971	0	51	45
R1	Input	1d	After	47480419	0	10…51	45
R1	H3K4me3	1d	Before	31495679	0	51	48
R1	H3K4me3	1d	After	31120161	0	10…51	48
R1	Input	14d	Before	26729887	0	51	46
R1	Input	14d	After	25977502	0	10…51	45
R1	H3K4me3	56d	Before	13806998	0	51	47
R1	H3K4me3	56d	After	13751001	0	10…51	47
R1	Input	0d	Before	37304315	0	51	43
R1	Input	0d	After	36881606	0	10…51	42
R1	H3K27ac	0d	Before	79892010	0	51	45
R1	H3K27ac	0d	After	79105193	0	10…51	45
R1	Input	56d	Before	56238369	0	51	44
R1	Input	56d	After	55626991	0	10…51	44
R1	H3K27ac	56d	Before	38109851	0	51	44
R1	H3K27ac	56d	After	37689867	0	10…51	44
R2	Input	0d	Before	41829768	0	51	42
R2	Input	0d	After	41142955	0	10…51	42
R2	H3K4me3	0d	Before	48272513	0	51	50
R2	H3K4me3	0d	After	47819575	0	10…51	50
R2	Input	1d	Before	42210044	0	51	42
R2	Input	1d	After	41292365	0	10…51	42
R2	H3K4me3	1d	Before	44365931	0	51	48
R2	H3K4me3	1d	After	44001514	0	10…51	48
R2	Input	56d	Before	56297361	0	51	42
R2	Input	56d	After	55628711	0	10…51	42
R2	H3K4me3	56d	Before	30571671	0	51	45
R2	H3K4me3	56d	After	30310008	0	10…51	45
R3	Input	0d	Before	53016118	0	51	46
R3	Input	0d	After	52312536	0	10…51	46
R3	H3K27ac	0d	Before	47745017	0	51	49
R3	H3K27ac	0d	After	47166539	0	10…51	49
R3	Input	56d	Before	54825854	0	51	46
R3	Input	56d	After	54172511	0	10…51	46
R3	H3K27ac	56d	Before	36478888	0	51	47
R3	H3K27ac	56d	After	36075256	0	10…51	46
N1	Input	0d	Before	60265772	0	76	40
N1	Input	0d	After	60220092	0	10…52	40
N1	H3K4me3	0d	Before	68961569	0	76	45
N1	H3K4me3	0d	After	68873563	0	10…52	45
N1	Input	7d	Before	56282368	0	76	41
N1	Input	7d	After	56230726	0	10…52	41
N1	H3K4me3	7d	Before	42813130	0	76	46
N1	H3K4me3	7d	After	42762117	0	10…52	46
N1	Input	56d	Before	44540750	0	76	41
N1	Input	56d	After	44501765	0	10…52	41
N1	H3K4me3	56d	Before	97124259	0	76	44
N1	H3K4me3	56d	After	96990361	0	10…52	44
N1	EZH2	0d	Before	87447393	0	76	43
N1	EZH2	0d	After	87292806	0	10…52	43
N1	EZH2	7d	Before	93181939	0	76	44
N1	EZH2	7d	After	93009791	0	10…52	44
N1	EZH2	56d	Before	109614257	0	76	43
N1	EZH2	56d	After	109422278	0	10…52	43
N1	H3K27me3	0d	Before	61720924	0	76	43
N1	H3K27me3	0d	After	61647083	0	10…52	43
N1	H3K27me3	7d	Before	88523234	0	76	43
N1	H3K27me3	7d	After	88411233	0	10…52	43
N1	H3K27me3	56d	Before	80132575	0	76	42
N1	H3K27me3	56d	After	80035957	0	10…52	42
N2	Input	0d	Before	185008430	0	76	45
N2	Input	0d	After	184281306	0	10…52	45
N2	H3K4me3	0d	Before	32203542	0	76	44
N2	H3K4me3	0d	After	32167142	0	10…52	44
N2	Input	7d	Before	192592274	0	76	45
N2	Input	7d	After	191800905	0	10…52	44
N2	H3K4me3	7d	Before	125207240	0	76	43
N2	H3K4me3	7d	After	125070117	0	10…52	43
N2	Input	56d	Before	126584993	0	76	44
N2	Input	56d	After	126125904	0	10…52	44
N2	H3K4me3	56d	Before	54664605	0	76	46
N2	H3K4me3	56d	After	54601053	0	10…52	46
N2	EZH2	0d	Before	71193197	0	76	44
N2	EZH2	0d	After	71068798	0	10…52	44
N2	EZH2	7d	Before	93286667	0	76	44
N2	EZH2	7d	After	93134204	0	10…52	43
N2	EZH2	56d	Before	97820878	0	76	44
N2	EZH2	56d	After	97643743	0	10…52	43
N2	H3K27me3	0d	Before	80335620	0	76	41
N2	H3K27me3	0d	After	80259145	0	10…52	41
N2	H3K27me3	7d	Before	92617605	0	76	41
N2	H3K27me3	7d	After	92515874	0	10…52	41
N2	H3K27me3	56d	Before	9641281	0	76	43
N2	H3K27me3	56d	After	9632150	0	10…52	43
N3	Input	0d	Before	38975505	0	51	41
N3	Input	0d	After	38260979	0	10…51	41
N3	H3K4me3	0d	Before	40295385	0	51	52
N3	H3K4me3	0d	After	40058839	0	10…51	52
N3	Input	7d	Before	28479945	0	51	41
N3	Input	7d	After	27963042	0	10…51	41
N3	H3K4me3	7d	Before	45248839	0	51	51
N3	H3K4me3	7d	After	45001619	0	10…51	51
N3	Input	56d	Before	55368767	0	51	43
N3	Input	56d	After	54366369	0	10…51	43
N3	H3K4me3	56d	Before	41541862	0	51	44
N3	H3K4me3	56d	After	41347027	0	10…51	44
N3	H3K27ac	0d	Before	29352961	0	51	43
N3	H3K27ac	0d	After	29182279	0	10…51	43
N3	H3K27ac	7d	Before	30165656	0	51	41
N3	H3K27ac	7d	After	29978034	0	10…51	41
N3	H3K27ac	56d	Before	37189283	0	51	40
N3	H3K27ac	56d	After	37014058	0	10…51	40
