# Supplementary material for: Ibrutinib induces chromatin reorganisation of chronic lymphocytic leukaemia cells
Source: Oncogenesis. 2019 May 10;8(5):32. doi: 10.1038/s41389-019-0142-2 (PMC6510766; doi:10.1038/s41389-019-0142-2)
Supplement: Supplementary file 7 — Supplemetary table 5 [file 41389_2019_142_MOESM7_ESM.xlsx]

## Sheet: Figure 4
	N1_0d	N1_7d	N1_56d	R1_0d	R1_1d	R1_56d	N2_0d	N2_7d	N2_56d	R2_0d	R2_1d	R2_56d	N3_0d	N3_7d	N3_56d
BCL11A	0.0538475	-0.015165	-0.224276	-0.0862508	0.0588828	-0.0797346	-0.15319	0.0103074	-0.14075	-0.0284936	0.121675	-0.0738108	0.214087	0.182098	-0.37089
BATF	0.0523759	-0.025362	-0.216548	-0.109659	0.0669517	-0.0688466	-0.115732	0.0353707	-0.105529	-0.0438247	0.120154	-0.0518414	0.21684	0.188417	-0.357691
TAp73a	0.0472255	-0.0165289	-0.160567	-0.0720189	0.081464	-0.0602125	-0.113341	0.100354	-0.05549	0.012987	0.0200708	-0.0838253	0.125148	0.121606	-0.367178
IKZF1	0.046666	-0.0212397	-0.223935	-0.0891453	0.0681099	-0.0600429	-0.131012	0.0119473	-0.123864	-0.031451	0.127336	-0.0697437	0.204942	0.174308	-0.355152
SMAD1	0.0461494	-0.0201405	-0.255959	-0.0918641	0.108092	-0.0581758	-0.178077	0.0729552	-0.132435	0.00449178	0.13526	-0.0802724	0.2193	0.208795	-0.446497
IRF4	0.043583	-0.00985545	-0.167105	-0.0676741	0.0335085	-0.0773106	-0.126807	-0.0135786	-0.112352	-0.0170828	0.0965834	-0.0628559	0.167981	0.147394	-0.279895
PRDM1	0.0373092	-0.000847937	-0.128038	-0.0785755	0.0585076	-0.0333522	-0.0503109	0.0839457	-0.0291125	-0.0361786	0.0599209	0.00480497	0.127756	0.0966648	-0.184568
NFATC1	0.0367171	-0.0111591	-0.151548	-0.062635	0.037797	-0.0381569	-0.115911	-0.00431965	-0.103672	-0.0259179	0.108351	-0.0446364	0.167747	0.141109	-0.263859
MEF2C	0.0348516	-0.0165631	-0.15804	-0.0669427	0.0307108	-0.0714286	-0.0838509	0.00414079	-0.1049	-0.0372671	0.0810904	-0.068668	0.153209	0.140787	-0.274672
CEBPA	0.0345111	-0.013357	-0.149395	-0.0778392	0.057047	-0.0437887	-0.0549743	0.0970193	-0.0301355	-0.0202658	0.0583629	-0.0263522	0.118568	0.110508	-0.274247
MEIS1	0.0336259	-0.0240034	-0.1768	-0.0811039	0.0790949	-0.0805752	-0.130274	0.0452575	-0.0858623	0.0151211	0.0907264	-0.0594269	0.162631	0.162102	-0.332769
TAp73b	0.0336118	-0.0334175	-0.14999	-0.0703322	0.0598407	-0.0402176	-0.0810181	0.122013	-0.0450748	-0.00621721	0.0336118	-0.0373033	0.123956	0.109384	-0.306392
MAX	0.0317016	0.0241152	-0.146391	-0.0117724	0.040687	-0.0150545	-0.114808	0.00130207	-0.039966	0.0378891	0.0407408	-0.0119338	0.0569897	0.0389114	-0.20633
GATA2	0.0308726	-0.0101074	-0.141157	-0.0710707	0.0540415	-0.0603551	-0.0657129	0.0766312	-0.0303803	0.00958614	0.02537	-0.0241536	0.0963248	0.0735903	-0.275826
MEF2A	0.0305933	-0.012546	-0.17224	-0.0637986	0.0464242	-0.0556853	-0.102189	-0.00878616	-0.107334	-0.0283769	0.101437	-0.0525191	0.163771	0.137056	-0.27435
NIPBL	0.0304089	-0.013405	-0.122418	-0.0559149	0.0131963	-0.0780826	-0.0822554	-0.0102754	-0.103902	-0.0152305	0.045796	-0.0616524	0.122992	0.10291	-0.232735
MAFF	0.0299825	-0.0145347	-0.134389	-0.0727494	0.0744997	-0.0548664	-0.0301347	0.116734	0.00220683	-0.0175786	0.0162849	0.00258732	0.0904802	0.0783045	-0.256145
FOXA2	0.0286311	-0.0165462	-0.123842	-0.0766885	0.0447255	-0.0662412	-0.032923	0.101197	-0.00101649	-0.00384007	0.0145132	-0.00722837	0.0848204	0.0667495	-0.246386
MTA3	0.0286254	-0.00225869	-0.126487	-0.0444362	0.0325436	-0.0437448	-0.0907624	-0.00802065	-0.0824652	-0.0163179	0.0765649	-0.0442058	0.122891	0.10768	-0.213607
FOXH1	0.0284839	-0.0299685	-0.188161	-0.0768232	0.0864724	-0.087493	-0.0383188	0.138894	-0.000278345	0.00946372	-0.00445352	-0.0234737	0.0771943	0.0591019	-0.349137
MYC	0.0277475	0.0172562	-0.131514	-0.0100327	0.0344551	-0.0186321	-0.107378	-0.00235051	-0.0409907	0.0419079	0.0282062	-0.0111793	0.0477555	0.030098	-0.193086
ATF2	0.0276954	-0.00709711	-0.142247	-0.0446619	0.0383688	-0.0428599	-0.095811	-0.0105625	-0.0805633	-0.0138893	0.0806465	-0.0441075	0.126667	0.102686	-0.222228
VDR	0.02764	0.00528812	-0.0786676	-0.0328736	-0.00248051	-0.0492286	-0.0713079	-0.0136564	-0.0582238	0.0073325	0.0332279	-0.0394156	0.069209	0.0554435	-0.149948
JUNB	0.0266254	-0.00977264	-0.102513	-0.0312126	0.0415836	-0.0237335	-0.076087	0.0370961	-0.054647	0.0081771	0.00917431	-0.0287196	0.072497	0.0630235	-0.20373
NF1C	0.0264298	-0.00702402	-0.143403	-0.0520136	0.0452716	-0.031121	-0.0894409	-0.00176882	-0.0789305	-0.0218924	0.0874414	-0.0379143	0.136917	0.111282	-0.223128
NKX3-1	0.0261742	-0.00195695	-0.0618885	-0.0924658	-0.0129648	-0.0887965	0.0322896	0.090998	0.010274	-0.0105186	-0.00195695	-0.0239726	0.0445205	0.0543053	-0.159736
STAT3	0.0257906	-0.0130897	-0.135562	-0.0466239	0.0471747	-0.0394959	-0.068008	0.0369686	-0.0527799	-0.00822965	0.0509007	-0.0276698	0.097071	0.0858929	-0.221423
NCOA1	0.025372	-0.00705837	-0.0652423	-0.0700114	-0.0223197	-0.116749	-0.0118275	0.0959557	-0.0022892	0.00438764	-0.0442579	-0.0461656	0.0520794	0.0501717	-0.222625
BCL3	0.0253556	-0.00927644	-0.112348	-0.031746	0.0197897	-0.0517419	-0.0886415	-0.00639043	-0.0830757	0.00515358	0.0399918	-0.0465883	0.0898784	0.0680272	-0.207586
STAT5A	0.0252755	-0.00372124	-0.110526	-0.0426252	0.0255171	-0.0373091	-0.0764547	0.00594433	-0.0677557	-0.00130485	0.0513725	-0.035376	0.0951092	0.0801276	-0.19365
MAFK	0.0246366	-0.0145365	-0.133	-0.0563055	0.0675854	-0.049462	-0.0525297	0.0881159	-0.0199641	-0.00155749	0.019681	-0.0114688	0.0857561	0.0715971	-0.241316
MBD4	0.0243732	0.011307	-0.11184	-0.0226822	0.0302658	-0.0303682	-0.0829747	0.0150646	-0.0308806	0.0271914	0.0316322	-0.00782264	0.0540924	0.0395744	-0.165813
CEBPB	0.023199	-0.00410333	-0.131355	-0.0407459	0.0447535	-0.0491282	-0.0740356	0.0322998	-0.0429014	0.00874952	0.0334174	-0.0211074	0.0828331	0.0602408	-0.226274
NFE2	0.0227001	-0.0155317	-0.0621266	-0.0394265	-0.00358423	-0.0692951	-0.037037	0.0382318	-0.0477897	0.00119474	0.00597372	-0.0358423	0.0525687	0.0477897	-0.152927
ERG	0.022424	0.0211305	-0.128206	0.000493868	0.035241	-0.0124408	-0.0927531	0.00937173	-0.0177322	0.0532907	0.016721	0.0049622	0.0165446	0.00214009	-0.183648
BRD2	0.0223956	0.0199057	-0.10051	-0.00423289	0.0300729	-0.00139713	-0.0614323	0.0229489	0.00468938	0.0304879	0.0147183	0.0161708	0.0127817	0.00116197	-0.139934
EBF1	0.021693	-0.00368332	-0.146305	-0.0278819	0.0340065	-0.0487612	-0.116967	-0.0241343	-0.0966229	0.0209435	0.0516736	-0.0516521	0.102212	0.0741589	-0.251772
FOXA1	0.0215976	-0.00404299	-0.121482	-0.0403598	0.0433002	-0.0408849	-0.0558492	0.0419875	-0.033184	0.0136341	0.0241354	-0.0172571	0.0609773	0.0406749	-0.200942
SPI1	0.0208204	-0.00321427	-0.149594	-0.0214574	0.0623018	-0.0290587	-0.108474	-0.0084266	-0.0806029	0.00938219	0.0588269	-0.0381079	0.0997292	0.0821376	-0.229444
WRNIP1	0.0204765	-0.0054275	-0.0787341	-0.030098	0.00972722	-0.0293931	-0.0491295	0.00778882	-0.036618	0.00144498	0.031402	-0.0306266	0.057306	0.0544865	-0.145521
BCL6	0.0203729	-0.0141575	-0.169544	-0.0521409	0.0549033	-0.0400552	-0.0866713	-0.000345304	-0.124655	-0.019337	0.113605	-0.0417818	0.137776	0.120511	-0.273135
TBL1XR1	0.0198683	-0.00129633	-0.10196	-0.0257679	0.0205296	-0.0339692	-0.073785	-0.0128046	-0.0658483	-0.000899495	0.0481759	-0.0356888	0.0805841	0.0606101	-0.166909
ONECUT1	0.0197825	-0.0149236	-0.102267	-0.0646691	0.0382925	-0.0531004	-0.00798242	0.0944007	0.00127256	-0.0218649	0.0157335	-0.00740398	0.0747339	0.0591161	-0.178043
RUNX3	0.0197485	-0.00303254	-0.136686	-0.0273669	0.0414941	-0.0346154	-0.105991	-0.0247041	-0.0864645	0.00909763	0.0679734	-0.0388314	0.104512	0.0806953	-0.211686
RXRA	0.0189902	-0.012958	-0.084227	-0.0435657	0.00960679	-0.084227	-0.0533959	0.0299374	-0.0462466	0.0250223	-0.0218945	-0.0509383	0.0529491	0.0352994	-0.214254
RAC3	0.0189606	-0.0240076	-0.0171873	-0.0417406	-0.0274178	-0.0976674	-0.0192334	0.0414677	-0.0260537	0.0244169	-0.0622016	-0.0478789	0.0175965	0.00259173	-0.172691
FOXM1	0.0187606	-0.00738498	-0.126302	-0.0321545	0.0233476	-0.0533691	-0.0898353	-0.0151828	-0.0883446	0.00190358	0.0578643	-0.0470621	0.101326	0.080111	-0.202674
RUNX1	0.0183434	0.00959994	-0.138265	-0.00639996	0.0428488	-0.0191285	-0.103232	-0.00324756	-0.0473217	0.0372578	0.0433841	-0.0104445	0.0540309	0.0373767	-0.20054
NR3C3	0.0181466	-0.00756722	-0.112872	-0.0356076	0.0356566	-0.0512808	-0.0599745	0.0323505	-0.0466278	0.0197385	0.0110447	-0.0282608	0.057697	0.0356566	-0.211319
ARID3A	0.0178958	-0.0104684	-0.107843	-0.0464355	0.0354407	-0.0435113	-0.0420492	0.0529856	-0.0271361	-0.00812913	0.0301772	-0.0215802	0.0787181	0.0725773	-0.18387
NFKB1	0.017561	0.00719469	-0.125346	-0.00971221	0.0257676	-0.0339002	-0.0942467	-0.0201402	-0.0625309	0.0332955	0.0347764	-0.0210658	0.0531025	0.028606	-0.186556
POU2F2	0.0170172	-0.00458867	-0.102638	-0.0233137	0.0186633	-0.0489321	-0.0758879	-0.0240339	-0.0788716	0.0044652	0.040372	-0.0414215	0.0777192	0.0571423	-0.165912
MAZ	0.016935	0.0111649	-0.101874	0.00622897	0.024026	-0.0226912	-0.0872751	-0.0179639	-0.0486916	0.0350101	0.0161008	-0.0171992	0.029101	0.0116515	-0.159159
RBPJ	0.0168741	-0.00370991	-0.12494	-0.0349449	0.0264481	-0.0542125	-0.096697	-0.0149593	-0.0908329	0.0142413	0.0518191	-0.0464337	0.100527	0.0776687	-0.221278
ESR2	0.0168224	-0.0211838	-0.127103	-0.0280374	0.0454829	-0.107165	-0.105919	0.0168224	-0.0903427	0.0803738	-0.0485981	-0.0554517	0.0367601	0.0130841	-0.309657
RELA	0.0167137	0.00088796	-0.114189	-0.0226	0.0252352	-0.039285	-0.0816063	-0.0136488	-0.0663535	0.0196497	0.0409894	-0.0303338	0.067843	0.04858	-0.18143
PPARG	0.0166835	-0.00742562	-0.0971117	-0.0322581	0.0263272	-0.0394908	-0.0568494	0.0371763	-0.0368388	0.0104152	0.00896861	-0.0310526	0.0620088	0.0489898	-0.187521
HDAC8	0.0164671	-0.00748503	-0.0449102	-0.00449102	0.0164671	-0.0374251	-0.0523952	0.00898204	-0.0329341	0.0224551	-0.00449102	-0.0254491	0.0179641	0.0149701	-0.125749
TFAP2C	0.0164347	0.0068359	-0.120218	-0.00457889	0.0317409	-0.0265653	-0.0859092	0.00495505	-0.0358398	0.0467876	0.00501991	-0.0110646	0.0272658	0.00735475	-0.185659
FOS	0.0163522	-0.0142138	-0.124025	-0.0369811	0.0504403	-0.0389937	-0.0592453	0.0530818	-0.0421384	0.00918239	0.0183648	-0.0221384	0.0706918	0.0525786	-0.221006
PAX5	0.016287	-0.00690369	-0.114027	-0.0115418	0.0264552	-0.0504308	-0.0960094	-0.0351785	-0.0975257	0.0237794	0.0366234	-0.0470414	0.0674849	0.0422427	-0.193143
ETS1	0.0161292	0.0105836	-0.100798	-0.00324723	0.0251493	-0.0186816	-0.0740048	0.00243208	-0.0292384	0.041185	0.02094	-0.00204455	0.0199377	0.00884636	-0.147168
FLI1	0.0160132	0.0117501	-0.116809	-0.00323728	0.0315335	-0.0185577	-0.0806389	0.0053555	-0.0272171	0.0397266	0.0254053	-0.00623476	0.0281364	0.0158134	-0.166567
GTF3C2	0.0159395	-0.00660119	-0.0388021	-0.0275318	0.00386411	-0.0605378	-0.0154564	0.0320399	-0.0210916	0.0111093	-0.0162615	-0.0162615	0.0159395	0.0247947	-0.145065
ARNT	0.0158343	0.00243605	-0.11084	-0.0219245	0.0194884	-0.0584653	-0.0828258	0.0133983	-0.0584653	0.0487211	-0.0133983	-0.0353228	0.0401949	0.00365408	-0.220463
BCLAF1	0.0158052	-0.00341734	-0.0698419	-0.0162324	0.000640752	-0.0486971	-0.0536096	-0.0187954	-0.0645023	0.00598035	0.0173003	-0.0380179	0.0480564	0.0337463	-0.130286
MXI1	0.0158028	0.00852822	-0.0887492	-0.00222879	0.0195948	-0.0151527	-0.067003	-0.00996765	-0.037131	0.0203687	0.0215295	-0.0127536	0.0330604	0.0195948	-0.130849
TCF4	0.015475	-0.00937535	-0.0675477	-0.0635943	0.00417937	-0.0969163	-0.0212357	0.0685643	-0.0364848	0.0115215	-0.0251892	-0.0353552	0.0578335	0.0369366	-0.204225
CDK9	0.0154606	0.00945003	-0.0975724	-0.0134237	0.0232244	-0.0317895	-0.0702742	-0.00056767	-0.0353792	0.029235	0.0280663	-0.00758006	0.0390022	0.0228904	-0.141066
JUN	0.0151635	-0.0153604	-0.116384	-0.0387948	0.0531705	-0.0348562	-0.0586845	0.0523828	-0.0523828	0.0035447	0.0265853	-0.0256006	0.0787712	0.0640016	-0.214651
TAL1	0.0148887	-0.00970673	-0.125268	-0.0356164	0.0367617	-0.054016	-0.0756074	0.0216477	-0.0499793	0.0333821	0.0278435	-0.0263227	0.0629529	0.0443656	-0.225245
TCF3	0.0142104	-0.00998294	-0.121145	-0.0228436	0.0224871	-0.055823	-0.0975883	-0.0213156	-0.098607	0.0336924	0.0420964	-0.0503476	0.0725291	0.0558484	-0.22072
SMC3	0.0140667	-0.0162803	-0.159209	-0.011758	0.0298948	-0.0825677	-0.123387	-0.0178274	-0.108035	0.0470319	0.01728	-0.0599562	0.0740467	0.0422716	-0.263936
STAT2	0.0138512	-0.00185635	-0.0604027	-0.0247037	0.0167071	-0.0282736	-0.0461231	0.0159931	-0.0332715	0.000285592	0.022419	-0.0232757	0.05669	0.0438384	-0.123233
FOSL2	0.013704	-0.0107674	-0.0957322	-0.0201644	0.0338684	-0.0381754	-0.0700861	0.0252545	-0.0501175	0.0276038	0.0105717	-0.0240799	0.0489428	0.0371966	-0.189115
CTCF	0.0136278	0.00272292	-0.142213	-0.00309303	0.028366	-0.0488276	-0.105467	-0.00686018	-0.061583	0.0537447	0.0124382	-0.0237793	0.0411875	0.0174611	-0.222645
BHLHE40	0.0128185	-0.00627077	-0.11507	-0.00458933	0.0257754	-0.0474165	-0.0923208	-0.0230851	-0.0843092	0.0296329	0.0224126	-0.0409875	0.0544588	0.0287427	-0.198746
TAF1	0.0127133	0.0134725	-0.0864668	0.00360278	0.0206504	-0.00647397	-0.0552703	-0.0010905	-0.0168268	0.0267241	0.015543	0.00456905	0.0122301	-0.00136657	-0.123599
YY1	0.0127087	0.00114325	-0.115641	-0.0010502	0.0244736	-0.036943	-0.0846671	-0.0156067	-0.0627326	0.0373019	0.0175609	-0.0245135	0.0357067	0.013174	-0.178587
BRD4	0.0123515	0.00532693	-0.131886	-0.00585377	0.0324299	-0.0355909	-0.0914359	-0.00948311	-0.0506351	0.0447814	0.0302055	-0.00995141	0.0401569	0.0175613	-0.188374
SIN3A	0.0123495	0.0135145	-0.087917	0.00819899	0.0285872	-0.00570871	-0.0588638	0.0020097	-0.0154659	0.0333202	0.0110388	0.00710676	0.00499512	-0.00905821	-0.125271
FOSL1	0.0122061	-0.0230561	-0.107143	-0.011302	0.034358	-0.0687161	-0.0971971	0.022604	-0.0917722	0.0483725	-0.00135624	-0.0388788	0.0479204	0.0280289	-0.254521
STAT5B	0.011848	-0.0167506	-0.203323	-0.0732671	0.0315947	-0.0610105	-0.0984611	0.0411276	-0.0780335	-0.00789868	0.120795	-0.0324118	0.167779	0.127605	-0.298652
TCF12	0.0116935	0.00255589	-0.132721	-0.0118789	0.0343389	-0.0355175	-0.0996795	-0.00976004	-0.0689559	0.0382456	0.0404307	-0.0308163	0.0616193	0.044536	-0.205822
PML	0.0116853	0.00302206	-0.0622545	-0.0144052	0.0124912	-0.0149088	-0.0435177	-0.00302206	-0.0299184	0.00181324	0.0296162	-0.0148081	0.0444243	0.0338471	-0.0979148
NR3C1	0.0116672	-0.0115582	-0.0983535	-0.0238796	0.0239887	-0.0573547	-0.0572457	0.0128666	-0.0589903	0.0292225	-0.00338022	-0.0322757	0.0402355	0.0186457	-0.191582
RAD21	0.0115985	-0.00620763	-0.159846	-0.00865801	0.036674	-0.0639549	-0.112472	-0.00677938	-0.0841297	0.0530099	0.0185412	-0.038471	0.0565221	0.0276893	-0.25484
ESR1	0.011525	-0.00356485	-0.0985599	-0.0121731	0.0281339	-0.0436694	-0.0649369	0.0120314	-0.0437706	0.0387677	-0.00872982	-0.029491	0.0268174	0.00413198	-0.188289
ELF1	0.0115072	0.00296225	-0.0898216	0.0034607	0.0188416	-0.0287252	-0.0826296	-0.0186849	-0.0582765	0.0340089	0.0129313	-0.0245952	0.0336528	0.0159933	-0.150135
GATA3	0.0114527	-0.0191974	-0.136415	-0.0547814	0.0416542	-0.061659	-0.0531368	0.0495784	-0.0368399	0.0222176	0.0373183	-0.0221877	0.074248	0.0621374	-0.242719
PRAME	0.0111359	-0.00556793	-0.0686711	-0.013363	0.0077951	-0.0352635	-0.0527097	0.00853749	-0.0423163	0.0219005	0.00890869	-0.0233853	0.0330364	0.0219005	-0.113957
AR	0.0110759	-0.000791139	-0.0969585	-0.0212729	0.0262834	-0.0278657	-0.0418425	0.0203938	-0.0261955	0.0207454	0.0137131	-0.00641702	0.031294	0.0153833	-0.148031
CHD2	0.0110719	0.00100653	-0.0866939	-0.000231008	0.0165996	-0.029437	-0.0618606	-0.0152465	-0.0541878	0.0206422	0.0212197	-0.0237443	0.0303775	0.0170121	-0.141228
USF2	0.0106507	-0.0103179	-0.088201	-0.0164753	0.017973	-0.0560825	-0.0659011	-0.00232984	-0.0610751	0.0216342	0.00549176	-0.0412714	0.0500915	0.0249626	-0.183225
RCOR1	0.0105634	-0.00352113	-0.0967807	-0.00110664	0.0331992	-0.0326962	-0.0747485	-0.00362173	-0.0552314	0.0298793	0.0112676	-0.0256539	0.0354125	0.021328	-0.165091
CTNNB1	0.0104753	-0.0198919	-0.0402296	-0.0293642	-0.0137627	-0.0861983	-0.0260211	0.0174402	-0.0544381	0.0188332	-0.0193347	-0.0335432	0.0260768	0.0085251	-0.148604
PHF8	0.0104438	0.0181535	-0.0544128	0.00543651	0.0164844	0.00297259	-0.0307274	0.00980797	0.00392637	0.0236377	0.00551599	0.0230813	-0.00879061	-0.0208717	-0.0754753
HSF1	0.0102157	-0.00113507	-0.0337684	-0.0167423	-0.00113507	-0.0479569	-0.0295119	0.0144722	-0.0479569	0.0116345	-0.00113507	-0.0266742	0.0244041	0.0215664	-0.108967
RFX5	0.00979664	-0.00334171	-0.0727465	-0.00933965	0.0182223	-0.0404718	-0.0514681	-0.00948246	-0.0518965	0.0127956	0.0135097	-0.0313321	0.0382155	0.025934	-0.128584
TP63	0.00978899	0.00674353	-0.105939	0.00928142	0.0245087	-0.032775	-0.0749764	-0.0117468	-0.0412588	0.0561961	-0.0085563	-0.00319049	-0.000290044	-0.0255964	-0.175694
TBP	0.00973076	0.00556043	-0.0926983	-0.00168276	0.0234855	-0.0184372	-0.0564091	-0.00307287	-0.0346064	0.0215101	0.0210711	-0.00965759	0.026851	0.0121452	-0.136231
PBX3	0.00917431	-0.0142656	-0.0855933	-0.0198105	0.0104345	-0.0669422	-0.0606412	-0.00796451	-0.0742514	0.0079141	0.0147192	-0.0520718	0.0633632	0.0462244	-0.184646
TFAP2A	0.00889841	-0.000370767	-0.0753481	0.0010711	0.0218753	-0.0217929	-0.0514542	0.00622065	-0.0331219	0.0334102	-0.00469638	-0.0121117	0.00807448	-0.00716816	-0.133229
CBX3	0.00882632	-0.00430374	-0.0701364	-0.000291779	0.0223211	-0.0400467	-0.0539062	-0.000474141	-0.0446057	0.0228682	-0.0044861	-0.0278284	0.0225035	0.00791451	-0.135604
BRD3	0.00865071	0.000449388	-0.0890911	-0.0128075	0.0217953	-0.0303337	-0.0390967	0.0240422	-0.010673	0.0279744	0.00280867	-0.00516796	0.0152792	0.00393214	-0.146388
STAG1	0.00861971	-0.00099966	-0.125391	-0.00203704	0.0219171	-0.0560753	-0.086631	-0.00911011	-0.0626768	0.0486061	0.00409295	-0.0276887	0.0314422	0.00777095	-0.193199
HNF4G	0.00857101	-0.0280035	-0.0937639	-0.0235703	0.0359096	-0.0638392	-0.052756	0.0311068	-0.0394562	0.0248264	-0.0224619	-0.0350229	0.0429289	0.0170681	-0.216418
TEAD4	0.00828057	-0.013368	-0.116199	-0.0129621	0.0419711	-0.0386697	-0.0701954	0.0184283	-0.0465173	0.0262759	0.00625101	-0.0221627	0.048601	0.0288467	-0.197786
SMC1A	0.00812276	-0.00266382	-0.105277	0.00155702	0.0123436	-0.0589416	-0.0859549	-0.0199223	-0.0732924	0.0427336	0.00624683	-0.0332414	0.0335416	0.0111242	-0.176187
STAT1	0.00807388	-0.00546857	-0.087884	-0.0129492	0.0174891	-0.0420977	-0.0654423	-0.00301803	-0.0609281	0.0283231	0.00975056	-0.0317796	0.0419945	0.0245828	-0.153146
NFYB	0.00801976	0.000666001	-0.0703741	-0.0111278	0.0177323	-0.020424	-0.0358253	0.0166223	-0.0155678	0.016206	0.00857476	-0.010989	0.0227273	0.0160673	-0.114358
HNF4A	0.0079119	-0.00428656	-0.0917278	-0.0216152	0.0268366	-0.0359798	-0.0463541	0.0195403	-0.0364358	0.0182863	-0.00052442	-0.0200192	0.0417712	0.0187423	-0.160472
RUNX2	0.00783476	-0.0220798	-0.181624	-0.0477208	0.0441595	-0.0975783	-0.108262	0.0470085	-0.0719373	0.0705128	-0.031339	-0.0662393	0.0776353	0.0356125	-0.365385
SMARCC2	0.00745537	0.000588582	-0.0582696	-0.00235433	0.00745537	-0.0190308	-0.0357073	-0.00137336	-0.0425741	0.0133412	-0.00725917	-0.0337453	0.0172651	0.0094173	-0.121052
NFYA	0.00735971	0.00402484	-0.0662374	-0.00103496	0.0129945	-0.0232291	-0.0516329	-0.00149494	-0.0327737	0.0305888	0.00160994	-0.0141444	0.0147194	0.00482981	-0.103036
EGR1	0.00697813	0.00142379	-0.0932347	0.0134712	0.0311512	-0.0316676	-0.0761023	-0.026035	-0.062412	0.0380355	0.00165848	-0.0175079	0.0176174	-0.00725976	-0.163251
USF1	0.0068928	-0.0117534	-0.0962896	-0.00347782	0.0212441	-0.0547024	-0.0685299	-0.0106011	-0.0675871	0.0350715	-0.00787748	-0.0375228	0.0300434	-0.00106849	-0.184073
TRIM28	0.00668114	-0.00450977	-0.0998831	-0.0165358	0.0365793	-0.0242191	-0.0435945	0.0247202	-0.0287289	0.0210456	0.0138634	-0.0133623	0.0324035	0.0183731	-0.152664
CHD1	0.00652277	0.0058112	-0.0591793	-0.00201613	0.0155361	-0.00747154	-0.0239564	0.00533681	-0.00735294	0.0138757	0.0113852	0.00379507	0.005574	-0.00249051	-0.0863378
KLF4	0.00630517	-0.0140515	-0.079265	-0.00360295	0.0196361	-0.067015	-0.0587282	0.00324266	-0.0664745	0.0385516	-0.0300847	-0.037831	0.0174743	-0.00810665	-0.202306
E2F1	0.00605599	0.011811	-0.0662795	0.00915482	0.0176545	-0.0111204	-0.0338746	0.00534769	-0.0093496	0.0299612	-0.00102704	0.0107485	-0.0112974	-0.026703	-0.0972677
E2F6	0.00601982	0.00674607	-0.0787095	0.00795649	0.0184468	-0.0244021	-0.051112	-0.00648785	-0.0330364	0.0349892	-0.00463187	-0.00600368	0.00214648	-0.0157677	-0.128498
NKX2-1	0.00600498	-0.00423078	-0.0803166	-0.0194138	0.029206	-0.0342557	-0.0456856	0.0257941	-0.0369852	0.0160701	0.0158996	-0.0171961	0.0430243	0.0281825	-0.152479
ZNF76	0.00576937	-0.00900584	-0.0360937	-0.0276507	-0.00513614	-0.0804193	-0.027299	0.0325055	-0.0160417	0.0444663	-0.0375009	-0.0325758	0.00471399	0.000844297	-0.137058
ELF5	0.00567242	0.000945403	-0.0415977	-0.0256441	0.00389979	-0.0628693	-0.01619	0.0109903	-0.0345072	0.0210352	-0.0179627	-0.0333255	0.0151264	0.0086268	-0.106594
NR2F2	0.00540009	0.00462372	-0.0924226	0.00816052	0.0167006	-0.0378179	-0.0716331	-0.0110762	-0.0460129	0.0497395	-0.0107312	-0.0185811	0.00833305	-0.0186674	-0.161347
IRF1	0.00534159	0.003471	-0.0427743	-0.00182903	0.0106416	-0.0223017	-0.0357076	-0.00723297	-0.0370586	0.0109534	0.0129279	-0.0128448	0.0212417	0.0100181	-0.0767568
RBBP5	0.00527459	0.0112975	-0.0711066	0.0123925	0.0217006	-0.00412477	-0.0359731	0.01148	0.000803052	0.0315563	0.00226315	0.0184154	-0.0132504	-0.0253874	-0.102681
ZKSCAN1	0.00520115	-0.00753635	-0.055302	0.0025475	0.0184694	-0.0335421	-0.0441567	-0.00435198	-0.0505254	0.0306761	-0.021866	-0.0245197	0.00573188	-0.00541344	-0.107844
SP1	0.00517766	0.000970811	-0.119928	0.00420685	0.0253058	-0.0436865	-0.0826484	-0.0244644	-0.0692512	0.0438159	0.0161155	-0.021552	0.0294479	0.00265355	-0.19002
GATAD1	0.00495954	-0.00156617	-0.00939702	-0.00939702	-0.00417646	-0.0263639	-0.00287131	-0.00417646	-0.00939702	0.00495954	-0.000261028	-0.00417646	0.00234926	-0.00156617	-0.0289742
NOTCH1	0.00487683	0.00362636	-0.0588971	-0.00550206	0.0112542	-0.0115043	-0.042766	0.0061273	-0.0177567	0.0253845	0.018632	-0.00787795	0.0180068	0.0125047	-0.0917844
ATF1	0.00480885	-0.00432796	-0.0586679	-0.0144265	0.0226016	-0.0377495	-0.0317384	0.0132243	-0.0461649	0.000721327	0.012503	-0.0290935	0.0406348	0.037509	-0.118057
ZEB1	0.00474735	-0.00598296	-0.0651623	-0.000780386	-0.00208103	-0.0580087	-0.0593094	-0.0306952	-0.0749171	0.0265331	-0.00533264	-0.0391494	0.0288093	0.00507251	-0.148729
SNAPC1	0.00461484	0.00550231	-0.0344338	-0.0282215	-0.0122471	-0.044196	0.0108271	0.0214767	-0.0104721	0.0134895	-0.0184594	-0.0131345	-0.000709975	-0.00514732	-0.0681576
JUND	0.00459689	-0.00477369	-0.108469	-0.00716054	0.0355375	-0.04093	-0.0740806	0.00185644	-0.06471	0.0299682	0.0167079	-0.030145	0.0466761	0.0299682	-0.180074
GATA1	0.00413614	-0.00275742	-0.102365	-0.00539092	0.0239648	-0.0370703	-0.0566666	-0.00221523	-0.0527938	0.0300838	0.0150574	-0.0143758	0.0278376	0.00645981	-0.161154
ELK4	0.00374251	0.0012475	-0.0209581	0.000249501	0.00523952	-0.0102295	-0.0152196	-0.000748503	-0.0164671	0.00523952	-0.000748503	-0.00873253	0.00598802	0.00523952	-0.0379242
SRF	0.00371428	-0.0141693	-0.063521	-0.0102143	0.00784125	-0.0530316	-0.0452935	-0.0176084	-0.0702273	0.0162672	0.00973278	-0.0318809	0.0355264	0.0228015	-0.135227
CDX2	0.00368975	-0.00874025	-0.0782174	-0.0233946	0.0165123	-0.0507406	-0.0377872	0.0121945	-0.0447218	0.0141571	0.00957764	-0.0227404	0.0433349	0.0258021	-0.149657
ZNF143	0.00363331	-0.0119247	-0.115428	0.0012111	0.0193777	-0.0735979	-0.0887833	-0.0115521	-0.0771381	0.0549655	-0.00549655	-0.0422023	0.0289734	0.00829141	-0.201043
SMARCB1	0.00359537	-0.0017311	-0.0636513	0.00847796	0.018909	-0.0152692	-0.0419015	0.00270762	-0.0219273	0.0284522	0.00181988	-0.0017311	0.001376	-0.0150473	-0.10249
PRDM14	0.00335383	-0.0301845	-0.153158	-0.0162102	0.0285075	-0.104248	-0.0511459	0.0648407	-0.0832868	0.0522638	-0.0315819	-0.0329793	0.0117384	-0.028787	-0.287311
SMARCA4	0.0032001	-0.0146872	-0.115596	-0.00819647	0.0184458	-0.0604999	-0.0844252	-0.0238196	-0.09235	0.0419937	0.0240309	-0.0355181	0.0474278	0.0250121	-0.191976
TP53	0.00318101	-0.0173792	-0.0955466	-0.0111723	0.0212196	-0.0656762	-0.0683917	0.0080301	-0.0656762	0.040616	-0.00399566	-0.0418186	0.0357669	0.0134611	-0.188455
ELK1	0.00310326	-0.00559269	-0.0354317	-0.00337607	0.00685445	-0.0234961	-0.0269063	-0.010708	-0.0366253	0.00907107	0.0037853	-0.0229846	0.018108	0.0121402	-0.0678284
MYBL2	0.00264381	-0.004166	-0.0442237	-0.00777119	0.0114565	-0.0163836	-0.0265983	0.0114565	-0.0179859	0.0108556	-0.00276398	-0.0111761	0.0208701	0.00544784	-0.0854831
HDAC2	0.00253946	-0.00442357	-0.0901644	0.00335864	0.0283436	-0.0371908	-0.0576703	-0.00237562	-0.0526186	0.0357162	-0.00578887	-0.0183496	0.0160559	-0.0111135	-0.16785
KDM5B	0.00241029	0.00747866	-0.0302525	0.00590183	0.0102944	-0.000968621	-0.0207916	-0.000292839	-0.00896538	0.0151375	0.00162188	0.0046629	-0.00265808	-0.00862749	-0.0450071
TCF7L2	0.00227716	-0.00243043	-0.0966916	-0.00538635	0.0346828	-0.0290337	-0.0523527	0.00895535	-0.0402006	0.0270193	0.0105975	-0.0165532	0.0284426	0.0126776	-0.156357
HMGN3	0.00211776	0.00248713	-0.0505799	0.0134453	0.0133222	-0.00859415	-0.037898	-0.0138885	-0.0305105	0.0232953	-0.00317664	-0.00219163	-0.000960378	-0.0173361	-0.0857938
REST	0.00207056	-0.00455524	-0.0927613	0.00654298	0.0257578	-0.0328806	-0.0702336	-0.0164817	-0.0566507	0.0426536	0.00795097	-0.0204572	0.0189664	-0.000248468	-0.150489
DCP1A	0.00197207	0.0013558	-0.0510274	0.00945539	0.0117444	-0.016164	-0.0326273	-0.00850457	-0.0210941	0.0283838	-0.00260595	0.00390893	-0.00718398	-0.020742	-0.0871234
UBTF	0.00191939	0.00630655	-0.063751	0.0150809	0.0194681	-0.011105	-0.041541	-0.00877434	-0.0298876	0.0300247	-0.00342747	-0.000685495	-0.00548396	-0.0180971	-0.108308
E2F7	0.00177305	-0.0157178	-0.0720242	-0.00493579	0.0135135	-0.0487828	-0.0442304	0.00512747	-0.0473452	0.0235768	-0.00182097	-0.0264999	0.0238164	0.0132739	-0.147978
ZBTB7A	0.00159592	0.000248715	-0.0767493	0.020975	0.0232548	-0.0232756	-0.0629663	-0.0215138	-0.0550904	0.0398358	-0.00607279	-0.00773089	0.000559609	-0.0217211	-0.12929
ZBTB33	0.0013609	-0.00676061	-0.0495632	0.00267791	0.0132139	-0.0313447	-0.0359542	-0.0129066	-0.0475877	0.0204574	-0.00807762	-0.0216866	0.0114579	-0.00412661	-0.100268
SMARCC1	0.000946895	-0.00339304	-0.0755938	0.00725953	0.027381	-0.0211473	-0.0602067	0.00252505	-0.0475815	0.0325101	-0.0101002	-0.0290381	0.0194903	0.00173597	-0.150951
HDAC1	0.000934907	0.00400257	-0.033832	0.0114526	0.0146664	-0.0053465	-0.0256515	-0.00826808	-0.0122122	0.0167115	-0.00373963	0.00108099	-0.00344747	-0.0151338	-0.0608566
SETDB1	0.000801443	-0.00721298	-0.068323	-0.0158953	0.0255126	-0.0452815	-0.0108863	0.0408736	-0.0192346	0.023175	-0.0209043	-0.0239097	0.00280505	-0.0162292	-0.128431
NR2C2	0.000620953	-0.0104675	-0.022443	0.000177415	-0.00070966	-0.0251042	-0.0228865	-0.00691919	-0.0335314	0.00949171	-0.0157899	-0.0264348	0.0125965	0.00283864	-0.0601437
GTF2F1	0.000394513	-0.00203326	-0.0478575	0.00221534	0.011016	-0.0249454	-0.034353	-0.00916485	-0.0348082	0.024824	-0.000515902	-0.0172068	0.00691916	-0.00188152	-0.0867019
CCNT2	-6.67586e-05	0.00482888	-0.055699	0.0126174	0.020851	-0.0113045	-0.0396769	-0.0156438	-0.0378967	0.020851	0.00327117	-0.00640883	0.00627531	-0.0105256	-0.0934176
SAP30	-0.000122854	0.00540557	-0.0205473	0.00832335	0.00970546	-0.000276421	-0.0159403	-0.00457631	-0.00672625	0.0127768	-0.000890691	0.00187352	-0.00503701	-0.0101047	-0.0351362
GABPA	-0.00017303	-0.00497943	-0.0703464	0.008863	0.0164571	-0.0319914	-0.0581382	-0.0195909	-0.0561195	0.0410659	-0.00257623	-0.0225708	0.00838236	-0.0112277	-0.122736
ATF3	-0.000304925	-0.0138741	-0.0769934	0.00213447	0.0103674	-0.0480256	-0.0565635	-0.0170758	-0.074859	0.0291203	-0.00350663	-0.0378106	0.0256137	0.0056411	-0.143162
RUNX1T1	-0.00158917	-0.0181718	-0.105576	-0.0112624	0.00290196	-0.108685	-0.0931389	-0.00228011	-0.0917571	0.0730325	-0.015408	-0.063083	0.0329579	0.0181027	-0.259656
E2F4	-0.00168891	-0.00343961	-0.0547248	0.0110809	0.010566	-0.0285673	-0.0317598	-0.0167243	-0.0446326	0.0230269	-0.00488136	-0.013017	-0.000659087	-0.0165184	-0.0949909
IRF3	-0.00213068	-0.00355114	-0.0177557	-0.00142045	0.00355114	-0.0362216	-0.0113636	-0.00568182	-0.0255682	0.00852273	-0.00142045	-0.015625	0.00639205	-0.00142045	-0.0482955
BRCA1	-0.00237696	-0.00494034	-0.042226	0.000885533	0.00857569	-0.035701	-0.0275447	-0.0123975	-0.0396626	0.0195283	0.000186428	-0.0172912	0.00950783	0.000186428	-0.0832401
GTF2B	-0.00237747	-0.00352048	-0.0240947	-0.00397769	-0.00260607	-0.0270666	-0.00694952	-0.00260607	-0.0195227	0.0149963	-0.00717813	-0.00946416	-0.00169166	-0.00832114	-0.0453548
SP4	-0.00258936	-0.00157392	-0.0381296	0.0113729	0.00858042	-0.0261982	-0.0317831	-0.0109667	-0.0272136	0.0248274	-0.00918968	-0.014013	-0.00182778	-0.0129976	-0.0630077
SREBP1	-0.00322754	-0.0102205	-0.0301237	0.00699301	0.00376547	-0.0398063	-0.0161377	-0.0166756	-0.042496	0.0129102	-0.0102205	-0.020979	-0.000537924	-0.013986	-0.0688542
ZNF263	-0.00343182	-0.0108049	-0.103973	0.0142635	0.0205641	-0.0460615	-0.0659017	-0.0114751	-0.0460615	0.0558207	-0.018312	-0.0199206	-0.00075071	-0.0221996	-0.178508
SIX5	-0.00444749	-0.0065857	-0.0243329	-0.000171057	-0.000812521	-0.0305337	-0.0117174	-0.0159938	-0.0382313	0.00945091	-0.00530277	-0.0164215	0.00688505	-0.0005987	-0.0487085
NANOG	-0.00485383	-0.012057	-0.112126	-0.00252665	0.0336	-0.0499568	-0.0478512	0.0130987	-0.0472971	0.0385868	0.00168443	-0.0131652	0.0166449	-0.00640528	-0.183936
POU5F1	-0.00561046	-0.00212684	-0.0973763	0.0190499	0.020975	-0.0425551	-0.0559396	-0.0146862	-0.0491557	0.0496691	-0.011661	-0.0112943	-0.00716892	-0.033021	-0.159165
NCOR2	-0.00575776	-0.0246076	-0.0732744	-0.0249503	-0.00781411	-0.0962369	-0.0232367	0.00623758	-0.0753307	0.0250874	-0.0201522	-0.0396874	0.0288574	0.00143944	-0.172322
BCOR	-0.00590763	-0.0112782	-0.094522	0.0037594	0.0171858	-0.0451128	-0.0515575	-0.0204082	-0.0735768	0.0349087	0.00859291	-0.0241676	0.018797	-0.0134264	-0.171321
KDM5A	-0.00600355	-0.00327466	-0.00873243	0.00150089	-0.00259244	-0.0128258	-0.00327466	-0.00873243	-0.0169191	0.0083231	-0.001228	-0.00805021	-0.000545777	-0.00600355	-0.0162369
NCOR1	-0.00695921	-0.0117725	-0.0794593	0.00397096	0.00958646	-0.0609081	-0.0414544	-0.0120733	-0.060507	0.0411736	-0.0128755	-0.0201957	0.00326902	-0.0207974	-0.147648
ORC1	-0.007133	-0.0174873	-0.00828348	-0.00943396	-0.0140359	-0.11873	-0.0186378	-0.00483203	-0.0945697	0.0227796	-0.0347446	-0.0715601	0.0124252	0.00552232	-0.146341
MED12	-0.00829563	-0.0346908	-0.028092	-0.013009	-0.00735294	-0.102564	-0.0196078	-0.0196078	-0.0742836	0.0303544	-0.0384615	-0.0582579	0.0105581	-0.00923831	-0.165724
FOXP2	-0.00864751	-0.0139355	-0.080399	0.0152005	0.0170669	-0.0431753	-0.0592468	-0.0324955	-0.0790511	0.0426776	-0.000145162	-0.0270001	0.0100162	-0.0138319	-0.144685
CDK8	-0.00907188	-0.0195394	-0.0509421	-0.0160502	-0.00907188	-0.0736218	-0.0334962	-0.0195394	-0.077111	0.0275645	-0.0108165	-0.0474529	0.0310537	-0.000348918	-0.117237
ETV1	-0.00909218	-0.0117801	-0.0609807	0.00224383	0.00691847	-0.0438014	-0.0322317	-0.0229993	-0.0632012	0.0280712	0.00352936	-0.016221	0.0110088	-0.0106114	-0.113103
SMAD3	-0.00939217	-0.0430622	-0.120149	-0.00673401	0.0406699	-0.0913521	-0.0461634	0.0132022	-0.0944533	0.0482013	-0.0333156	-0.0350877	0.0140883	-0.0200248	-0.252171
GPS2	-0.00980762	-0.0081573	-0.0850151	-0.00438514	0.00740287	-0.0659185	-0.0211241	0.0121181	-0.0362127	0.0451245	-0.0142871	-0.0126367	-0.00980762	-0.030083	-0.146548
ATRX	-0.0106724	-0.0208111	-0.0213447	-0.00533618	-0.0106724	-0.0805763	-0.0245464	-0.0192102	-0.0773746	0.0325507	-0.0170758	-0.0432231	0.00800427	-0.0144077	-0.109392
TBL1	-0.0114083	-0.010275	-0.0938854	0.00936839	0.0140274	-0.0537171	-0.0417548	-0.0076307	-0.0520802	0.0495366	-0.00574192	-0.0120379	-0.00574192	-0.0246298	-0.144883
NRF1	-0.0114552	-0.013603	-0.040451	0.0152139	0.00733846	-0.041525	-0.0230893	-0.027027	-0.0588867	0.0204045	-0.0118131	-0.0227313	-0.00107392	-0.0202255	-0.0880616
TAF2	-0.011524	-0.0142733	-0.0551686	0.00875183	0.00405517	-0.0556268	-0.0345491	-0.0240103	-0.0651347	0.0372755	-0.00797287	-0.0196573	4.58211e-05	-0.0185117	-0.107519
FOXP1	-0.0128737	-0.0103329	-0.0878293	0.0121115	0.0125349	-0.0666554	-0.0420937	-0.0204963	-0.0768188	0.0430253	0.000677564	-0.0298128	-0.000169391	-0.0226137	-0.14754
CREB1	-0.0130149	-0.013351	-0.0547927	0.0193544	0.00703389	-0.0467283	-0.0366479	-0.0353039	-0.0748415	0.0323469	-0.00797473	-0.0264555	-0.00203848	-0.0218633	-0.106203
TAF7	-0.0138337	-0.00986019	-0.0513613	0.0153054	0.0108904	-0.0273731	-0.0239882	-0.0183959	-0.0491538	0.0322296	-0.00794702	-0.0128035	-0.00971302	-0.0254599	-0.0850625
CEBPD	-0.0142415	-0.00908153	-0.0365325	0.00866873	0.00206398	-0.0410733	-0.0204334	-0.0181631	-0.0674923	0.0200206	-0.00639835	-0.0260062	0.00598555	-0.0146543	-0.0906089
EZH2	-0.014533	-0.00382143	-0.274217	0.0610272	0.0789763	-0.0929882	-0.0987783	-0.00642696	-0.0808291	0.116033	-0.0324822	0.0123907	-0.0637485	-0.125702	-0.420416
BACH1	-0.015272	-0.0193628	-0.10345	0.0249534	0.0249534	-0.0625426	-0.0573156	-0.022999	-0.0816327	0.0501795	-0.010954	-0.0254988	-0.00254534	-0.0359529	-0.179583
THAP1	-0.0157106	-0.012057	-0.0211911	0.0127877	-0.00328827	-0.0427475	-0.0113263	-0.0336134	-0.0606503	0.0164414	-0.00657654	-0.0252101	-0.00219218	-0.0124224	-0.0588235
SMAD2+3	-0.0161861	-0.0395802	-0.157815	-0.0104957	0.0407183	-0.10913	-0.0477997	0.0236469	-0.0920587	0.0546282	-0.0313606	-0.0459029	0.0198533	-0.0136571	-0.284901
CBFB	-0.016368	-0.0179177	-0.06954	0.0158838	0.00561743	-0.0617918	-0.039322	-0.0350605	-0.0867797	0.0455206	-0.0107506	-0.0220823	-0.00571429	-0.0296368	-0.144697
SP2	-0.0182584	-0.0189607	-0.0358146	0.0189607	0.0143961	-0.0445927	-0.0172051	-0.0158006	-0.0533708	0.0270365	-0.0186096	-0.0273876	-0.0105337	-0.0242275	-0.0856742
SMAD4	-0.0186432	-0.0467559	-0.142561	0.00762003	0.0368425	-0.101132	-0.042687	0.00244137	-0.0996523	0.0523785	-0.0326996	-0.0452763	0.00133166	-0.0389879	-0.252423
CTBP2	-0.0197747	-0.0145068	-0.14904	0.0320934	0.0329038	-0.0619175	-0.0546236	-0.00316071	-0.0509766	0.0799092	-0.0347678	-0.0161277	-0.0376043	-0.0805576	-0.24143
CTCFL	-0.0209483	-0.0414571	-0.113726	0.0281264	0.0127448	-0.0976122	-0.0797891	-0.054153	-0.139362	0.064261	-0.028517	-0.0602568	0.00835002	-0.0258313	-0.227257
TAF3	-0.0251037	-0.0185314	-0.0287121	0.0183252	-0.000231965	-0.0385061	-0.00409804	-0.0369597	-0.0698214	0.0212892	-0.00654656	-0.0216243	-0.0104126	-0.0289698	-0.062347
SUZ12	-0.0309411	-0.0323736	-0.256554	0.0406819	0.0335196	-0.163444	-0.0724825	0.00200544	-0.0889557	0.168887	-0.086807	-0.0151841	-0.106145	-0.176336	-0.445638

## Sheet: GO Results Figure 4
GOID	GOTerm	Ontology Source	Term PValue	Term PValue Corrected with Benjamini-Hochberg	Group PValue	Group PValue Corrected with Benjamini-Hochberg	GOLevels	GOGroups	% Associated Genes	Nr. Genes	Associated Genes Found
GO:0051241	negative regulation of multicellular organismal process	GO_BiologicalProcess-EBI-UniProt-GOA_04.09.2018_00h00	0.00239813	0.00476805	0.00239813	0.00329743	[2, 3, 4]	Group00	1.68919	25	[ARID1B, ASAP1, BANK1, BCL2, BCR, CORO1C, DICER1, E2F2, FOXO1, FOXP1, FRS2, GBP1, HDAC9, KCNH8, LEF1, LPIN1, MBP, MEF2C, NFATC1, PTPRO, RGCC, TCF4, TIGIT, UBASH3B, WWC3]
GO:0065008	regulation of biological quality	GO_BiologicalProcess-EBI-UniProt-GOA_04.09.2018_00h00	0.00170565	0.0035153	0.00170565	0.00268031	[2]	Group01	1.30995	59	[ABCA1, ARHGAP15, ATP6V1C1, BCL2, BCR, BLK, CACNB2, CASP8, CCDC88C, CDC42SE2, CHD7, CPEB3, CR2, CYP11A1, DLG2, DOCK10, EHMT1, EPS15, FOXO1, FOXP1, FRS2, GNA13, HIP1, ICA1, IGF2BP3, IL1RAPL1, IL2RA, KALRN, KCNH8, KSR2, LIPA, LPIN1, LRRC8C, MBP, MEF2C, MYO1E, NRCAM, NUGGC, PALM2-AKAP2, PRKCB, PTPRC, PTPRJ, PTPRO, RAB7A, RAD51B, RERE, RICTOR, SLC2A1, SLC9A9, SPTBN1, STIM1, SWAP70, SYK, TCF4, TEC, UB…
GO:0007155	cell adhesion	GO_BiologicalProcess-EBI-UniProt-GOA_04.09.2018_00h00	5.38086e-07	9.09365e-06	5.38086e-07	1.18379e-05	[2]	Group02	2.19065	37	[APBB1IP, ASAP1, B4GALT1, BCL2, CD44, CORO1C, CR2, CYTH1, DGCR2, GBP1, IL1RAPL1, IL2RA, KCNH8, LEF1, LIMS1, LPIN1, LPP, MAD1L1, MBP, MIPEP, MTSS1, MYBPC1, NRCAM, PCDH9, PELI1, PLEKHA2, PTPRC, PTPRJ, PTPRO, RERE, RGCC, SMAP2, SWAP70, SYK, TEC, TIGIT, UBASH3B]
GO:0030155	regulation of cell adhesion	GO_BiologicalProcess-EBI-UniProt-GOA_04.09.2018_00h00	7.67369e-08	2.16142e-06	5.38086e-07	1.18379e-05	[2, 3]	Group02	3.05523	26	[APBB1IP, BCL2, CD44, CORO1C, CR2, CYTH1, GBP1, IL2RA, LEF1, LIMS1, MAD1L1, MBP, MIPEP, PELI1, PLEKHA2, PTPRC, PTPRJ, PTPRO, RERE, RGCC, SMAP2, SWAP70, SYK, TEC, TIGIT, UBASH3B]
GO:0001775	cell activation	GO_BiologicalProcess-EBI-UniProt-GOA_04.09.2018_00h00	8.94864e-05	0.000315067	5.2354e-05	0.00038393	[2]	Group03	1.84152	33	[APBB1IP, ATP6V1C1, B4GALT1, BANK1, BCL2, BCR, CASP8, CD44, CHD7, CR2, DOCK10, FOXP1, GNA13, HDAC9, IL2RA, KCNH8, LEF1, MAD1L1, MBP, MEF2C, PELI1, PRDM1, PRKCB, PTPRC, PTPRJ, RAB7A, RGCC, SWAP70, SYK, TCF4, TEC, TIGIT, UBASH3B]
GO:0032940	secretion by cell	GO_BiologicalProcess-EBI-UniProt-GOA_04.09.2018_00h00	0.0122072	0.0171918	5.2354e-05	0.00038393	[2, 5]	Group03	1.45083	27	[ABCA1, ATP6V1C1, B4GALT1, BANK1, BCR, BLK, CD44, CHD7, CR2, FOXP1, GBP1, ICA1, IL1RAPL1, KALRN, MBP, MEF2C, PRKCB, PTPRC, PTPRJ, RAB7A, RERE, RGCC, SLC2A1, SPTBN1, SYK, TCF4, TEC]
GO:0051049	regulation of transport	GO_BiologicalProcess-EBI-UniProt-GOA_04.09.2018_00h00	5.12103e-05	0.000254545	5.2354e-05	0.00038393	[3, 4]	Group03	1.75518	39	[ABCA1, BANK1, BCL2, BCR, BICD1, BLK, CACNB2, CASP8, CHD7, FOXP1, FRS2, GBP1, HIP1, ICA1, ICE1, IL1RAPL1, KALRN, KCNH8, KCNQ5, LMBRD1, MBP, MEF2C, MYO1E, PRKCB, PTPN1, RAB7A, RERE, RGCC, SLC2A1, SPTBN1, STIM1, SYK, TBC1D1, TCF4, TEC, UBAC2, UBASH3B, USP6NL, UVRAG]
GO:0008283	cell proliferation	GO_BiologicalProcess-EBI-UniProt-GOA_04.09.2018_00h00	0.0069913	0.0109401	0.000893613	0.00163829	[1]	Group04	1.39373	36	[ASAP1, B4GALT1, BCL2, BLK, CCND2, CR2, DICER1, EPS15, FOXO1, FOXP1, FRS2, GAB1, IL2RA, JAK1, KALRN, KCNH8, LBH, LEF1, LIPA, LPIN1, MAD1L1, MAP3K5, MEF2C, MTSS1, PELI1, PRDM1, PTPRC, PTPRJ, PTPRO, RERE, RGCC, RICTOR, SYK, TCF4, TEC, TNFRSF10A]
GO:0042127	regulation of cell proliferation	GO_BiologicalProcess-EBI-UniProt-GOA_04.09.2018_00h00	0.000667818	0.0016123	0.000893613	0.00163829	[2, 3, 4]	Group04	1.63226	34	[ASAP1, B4GALT1, BCL2, BLK, CCND2, CR2, DICER1, EPS15, FOXO1, FOXP1, FRS2, IL2RA, JAK1, KALRN, KCNH8, LBH, LEF1, LPIN1, MAD1L1, MAP3K5, MEF2C, MTSS1, PELI1, PRDM1, PTPRC, PTPRJ, PTPRO, RERE, RGCC, RICTOR, SYK, TCF4, TEC, TNFRSF10A]
GO:0045595	regulation of cell differentiation	GO_BiologicalProcess-EBI-UniProt-GOA_04.09.2018_00h00	5.10665e-05	0.000261522	0.000893613	0.00163829	[3, 4]	Group04	1.7757	38	[ABCA1, ANKRD17, ASAP1, BCL2, CASP8, CHD7, CORO1C, CPEB3, DICER1, FOXO1, FOXP1, FRS2, GBP1, HDAC9, IL1RAPL1, IL2RA, KALRN, KCNH8, LBH, LEF1, LIMS1, LPIN1, MAP3K5, MEF2C, MOV10, NFATC1, NRCAM, PRDM1, PRKCB, PTPRC, PTPRO, RERE, RGCC, SYK, TCF4, TEC, TRAK1, UBASH3B]
GO:0023057	negative regulation of signaling	GO_BiologicalProcess-EBI-UniProt-GOA_04.09.2018_00h00	0.00034644	0.000929338	0.000132885	0.000487245	[2, 3, 4]	Group05	1.80911	29	[ARHGAP25, BANK1, BCL2, BICD1, CASP8, CD44, EPS15, FOXO1, FOXP1, GBP1, GNA13, HDAC9, KALRN, LBH, LMBRD1, NFATC1, PRDM1, PRKCB, PTPN1, PTPRC, PTPRJ, PTPRO, RAB7A, SNX25, TCF4, TNFRSF10A, UBASH3B, VOPP1, WWC3]
GO:0048585	negative regulation of response to stimulus	GO_BiologicalProcess-EBI-UniProt-GOA_04.09.2018_00h00	0.000112973	0.000374362	0.000132885	0.000487245	[2, 3, 4]	Group05	1.79514	34	[ARHGAP25, BANK1, BCL2, BCR, BICD1, CASP8, CD44, CR2, EPS15, FOXO1, FOXP1, GBP1, GNA13, HDAC9, IL2RA, LBH, LMBRD1, NFATC1, PRDM1, PRKCB, PTPN1, PTPRC, PTPRJ, PTPRO, RAB7A, SNX25, TCF4, TEC, TNFRSF10A, TRAFD1, UBAC2, UBASH3B, VOPP1, WWC3]
GO:0010648	negative regulation of cell communication	GO_BiologicalProcess-EBI-UniProt-GOA_04.09.2018_00h00	0.000322167	0.000878165	0.000132885	0.000487245	[3, 4, 5]	Group05	1.81704	29	[ARHGAP25, BANK1, BCL2, BICD1, CASP8, CD44, EPS15, FOXO1, FOXP1, GBP1, GNA13, HDAC9, KALRN, LBH, LMBRD1, NFATC1, PRDM1, PRKCB, PTPN1, PTPRC, PTPRJ, PTPRO, RAB7A, SNX25, TCF4, TNFRSF10A, UBASH3B, VOPP1, WWC3]
GO:0071840	cellular component organization or biogenesis	GO_BiologicalProcess-EBI-UniProt-GOA_04.09.2018_00h00	0.00424318	0.00754839	0.00424318	0.00549117	[1]	Group06	1.16343	84	[ABCA1, APBB2, ARHGAP15, ARHGAP25, ARHGAP26, ARID1B, ARID5B, ASAP1, ATG4C, ATP6V1C1, AUTS2, B4GALT1, BCL2, BCR, BICD1, CACNB2, CASP8, CCDC88C, CD44, CDC42SE2, CHD7, CORO1C, CPEB3, DDHD1, DICER1, DLG2, DOCK10, DOP1B, EHMT1, EPC2, EPS15, FOXP1, FRS2, GAB1, GBP1, GNA13, HDAC9, HIP1, ICE1, IGF2BP3, IL1RAPL1, IRF8, KALRN, KCNH8, KSR2, LEF1, LIMS1, LIPA, LPIN1, LRRC8C, MAD1L1, MBP, MCPH1, MEF2C, MIPEP,…
GO:0051128	regulation of cellular component organization	GO_BiologicalProcess-EBI-UniProt-GOA_04.09.2018_00h00	0.000106862	0.000368564	0.00424318	0.00549117	[3, 4]	Group06	1.5756	47	[ABCA1, APBB2, ARHGAP15, ASAP1, AUTS2, BCL2, BCR, BICD1, CASP8, CD44, CDC42SE2, CORO1C, CPEB3, DDHD1, FOXP1, GBP1, GNA13, HIP1, ICE1, IL1RAPL1, IRF8, KALRN, KCNH8, LEF1, LIMS1, MAD1L1, MCPH1, MEF2C, MYO1E, NRCAM, PALM2-AKAP2, PTPN1, PTPRJ, PTPRO, RAB7A, RERE, RGCC, RICTOR, RMI2, SNX9, SPTBN1, SWAP70, SYK, TBC1D1, TRAK1, USP6NL, UVRAG]
GO:0051130	positive regulation of cellular component organization	GO_BiologicalProcess-EBI-UniProt-GOA_04.09.2018_00h00	0.00171435	0.00349066	0.00424318	0.00549117	[3, 4, 5]	Group06	1.70492	26	[ASAP1, AUTS2, BCL2, BCR, BICD1, CASP8, CORO1C, CPEB3, DDHD1, HIP1, ICE1, IL1RAPL1, IRF8, KALRN, KCNH8, LIMS1, MYO1E, PTPRJ, RERE, RGCC, RICTOR, SNX9, SWAP70, SYK, TRAK1, UVRAG]
GO:0050896	response to stimulus	GO_BiologicalProcess-EBI-UniProt-GOA_04.09.2018_00h00	8.88154e-05	0.000319357	0.000112442	0.000494745	[1]	Group07	1.16677	116	[ABCA1, ANKRD17, APBB1IP, APBB2, ARHGAP15, ARHGAP25, ARHGAP26, ARID1B, ARID5B, ASAP1, ATP6V1C1, AUTS2, B4GALT1, BANK1, BCL11A, BCL2, BCR, BICD1, BLK, C10orf99, CASP8, CCDC88C, CCND2, CD44, CDC42SE2, CDK14, CHD7, CORO1C, CPEB3, CR2, CYTH1, DICER1, DLG2, DLGAP1, DOCK10, E2F2, EHMT1, EPC2, EPS15, FOXO1, FOXP1, FRS2, GAB1, GBP1, GNA13, GNG7, GPR141, HDAC9, HIP1, HIVEP2, IFNAR2, IGF2BP3, IL1RAPL1, IL2…
GO:0065007	biological regulation	GO_BiologicalProcess-EBI-UniProt-GOA_04.09.2018_00h00	1.6245e-06	2.28784e-05	0.000112442	0.000494745	[1]	Group07	1.1222	145	[ABCA1, AGFG2, ANKRD17, APBB1IP, APBB2, ARHGAP15, ARHGAP25, ARHGAP26, ARID1B, ARID5B, ASAP1, ATF7IP2, ATG4C, ATP6V1C1, ATXN1, AUTS2, B4GALT1, BANK1, BASP1, BCL11A, BCL2, BCR, BICD1, BLK, C10orf99, CACNB2, CASP8, CCDC88C, CCND2, CD44, CDC42SE2, CDK14, CEMIP2, CHD7, CORO1C, CPEB3, CR2, CYP11A1, CYTH1, DDHD1, DENND4A, DICER1, DLG2, DLGAP1, DOCK10, E2F2, EHMT1, EPC2, EPS15, FOXO1, FOXP1, FRS2, GAB1, …
GO:0050789	regulation of biological process	GO_BiologicalProcess-EBI-UniProt-GOA_04.09.2018_00h00	1.21107e-06	1.86065e-05	0.000112442	0.000494745	[1, 2]	Group07	1.143	141	[ABCA1, ANKRD17, APBB1IP, APBB2, ARHGAP15, ARHGAP25, ARHGAP26, ARID1B, ARID5B, ASAP1, ATF7IP2, ATG4C, ATP6V1C1, ATXN1, AUTS2, B4GALT1, BANK1, BASP1, BCL11A, BCL2, BCR, BICD1, BLK, C10orf99, CACNB2, CASP8, CCDC88C, CCND2, CD44, CDC42SE2, CDK14, CEMIP2, CHD7, CORO1C, CPEB3, CR2, CYTH1, DDHD1, DENND4A, DICER1, DLG2, DLGAP1, DOCK10, E2F2, EHMT1, EPC2, EPS15, FOXO1, FOXP1, FRS2, GAB1, GBP1, GNA13, GNG…
GO:0051716	cellular response to stimulus	GO_BiologicalProcess-EBI-UniProt-GOA_04.09.2018_00h00	1.65598e-05	0.000111944	0.000112442	0.000494745	[2]	Group07	1.25457	103	[ABCA1, ANKRD17, APBB1IP, APBB2, ARHGAP15, ARHGAP25, ARHGAP26, ARID1B, ARID5B, ATP6V1C1, AUTS2, BANK1, BCL11A, BCL2, BCR, BICD1, BLK, C10orf99, CASP8, CCDC88C, CCND2, CD44, CDC42SE2, CDK14, CORO1C, CPEB3, CR2, CYTH1, DICER1, DLG2, DLGAP1, DOCK10, E2F2, EPC2, EPS15, FOXO1, FOXP1, FRS2, GAB1, GBP1, GNA13, GNG7, GPR141, HDAC9, HIP1, HIVEP2, IFNAR2, IGF2BP3, IL1RAPL1, IL2RA, IPCEF1, IRF8, JAK1, KALRN…
GO:0050794	regulation of cellular process	GO_BiologicalProcess-EBI-UniProt-GOA_04.09.2018_00h00	1.73018e-05	0.000108297	0.000112442	0.000494745	[2, 3]	Group07	1.13695	133	[ABCA1, ANKRD17, APBB1IP, APBB2, ARHGAP15, ARHGAP25, ARHGAP26, ARID1B, ARID5B, ASAP1, ATF7IP2, ATP6V1C1, ATXN1, AUTS2, B4GALT1, BANK1, BASP1, BCL11A, BCL2, BCR, BICD1, BLK, C10orf99, CASP8, CCDC88C, CCND2, CD44, CDC42SE2, CDK14, CHD7, CORO1C, CPEB3, CR2, CYTH1, DDHD1, DENND4A, DICER1, DLG2, DLGAP1, DOCK10, E2F2, EHMT1, EPC2, EPS15, FOXO1, FOXP1, FRS2, GAB1, GBP1, GNA13, GNG7, GPR141, HDAC9, HIP1,…
GO:0071840	cellular component organization or biogenesis	GO_BiologicalProcess-EBI-UniProt-GOA_04.09.2018_00h00	0.00424318	0.00754839	0.00424318	0.00549117	[1]	Group08	1.16343	84	[ABCA1, APBB2, ARHGAP15, ARHGAP25, ARHGAP26, ARID1B, ARID5B, ASAP1, ATG4C, ATP6V1C1, AUTS2, B4GALT1, BCL2, BCR, BICD1, CACNB2, CASP8, CCDC88C, CD44, CDC42SE2, CHD7, CORO1C, CPEB3, DDHD1, DICER1, DLG2, DOCK10, DOP1B, EHMT1, EPC2, EPS15, FOXP1, FRS2, GAB1, GBP1, GNA13, HDAC9, HIP1, ICE1, IGF2BP3, IL1RAPL1, IRF8, KALRN, KCNH8, KSR2, LEF1, LIMS1, LIPA, LPIN1, LRRC8C, MAD1L1, MBP, MCPH1, MEF2C, MIPEP,…
GO:0044085	cellular component biogenesis	GO_BiologicalProcess-EBI-UniProt-GOA_04.09.2018_00h00	0.0215998	0.0264519	0.00424318	0.00549117	[2]	Group08	1.22699	46	[ABCA1, ARID1B, ASAP1, ATG4C, ATP6V1C1, AUTS2, B4GALT1, BCL2, BICD1, CASP8, CCDC88C, CHD7, CORO1C, DICER1, DLG2, EPS15, FOXP1, GBP1, HDAC9, HIP1, ICE1, IGF2BP3, IL1RAPL1, IRF8, KCNH8, LEF1, LIMS1, LRRC8C, MEF2C, MIPEP, MTSS1, MYBPC1, MYO1E, NRCAM, PTPRJ, PTPRO, RAB7A, RAD51B, RGCC, RICTOR, SLC2A1, SNX9, SPTBN1, SWAP70, TCF4, UVRAG]
GO:0006996	organelle organization	GO_BiologicalProcess-EBI-UniProt-GOA_04.09.2018_00h00	0.0114449	0.0162536	0.00424318	0.00549117	[3]	Group08	1.22951	54	[ABCA1, ARHGAP25, ARHGAP26, ARID1B, ARID5B, ASAP1, ATG4C, ATP6V1C1, AUTS2, BCL2, BCR, BICD1, CASP8, CCDC88C, CHD7, CORO1C, DDHD1, DLG2, DOP1B, EHMT1, EPC2, EPS15, FOXP1, GAB1, HDAC9, HIP1, KALRN, LEF1, LPIN1, MAD1L1, MCPH1, MEF2C, MIPEP, MTSS1, MYBPC1, MYO1E, PRKCB, PTPN1, PTPRJ, RAB7A, RAD51B, RERE, RGCC, RICTOR, RMI2, SAMD9L, SMAP2, SPTBN1, SWAP70, TBC1D1, TCF4, USP3, USP6NL, UVRAG]
GO:0022607	cellular component assembly	GO_BiologicalProcess-EBI-UniProt-GOA_04.09.2018_00h00	0.0164394	0.021537	0.00424318	0.00549117	[3]	Group08	1.25894	44	[ABCA1, ARID1B, ASAP1, ATG4C, ATP6V1C1, AUTS2, B4GALT1, BCL2, BICD1, CASP8, CCDC88C, CORO1C, DICER1, DLG2, EPS15, FOXP1, GBP1, HDAC9, HIP1, ICE1, IL1RAPL1, IRF8, KCNH8, LEF1, LIMS1, LRRC8C, MEF2C, MIPEP, MTSS1, MYBPC1, MYO1E, NRCAM, PTPRJ, PTPRO, RAB7A, RAD51B, RGCC, RICTOR, SLC2A1, SNX9, SPTBN1, SWAP70, TCF4, UVRAG]
GO:0051128	regulation of cellular component organization	GO_BiologicalProcess-EBI-UniProt-GOA_04.09.2018_00h00	0.000106862	0.000368564	0.00424318	0.00549117	[3, 4]	Group08	1.5756	47	[ABCA1, APBB2, ARHGAP15, ASAP1, AUTS2, BCL2, BCR, BICD1, CASP8, CD44, CDC42SE2, CORO1C, CPEB3, DDHD1, FOXP1, GBP1, GNA13, HIP1, ICE1, IL1RAPL1, IRF8, KALRN, KCNH8, LEF1, LIMS1, MAD1L1, MCPH1, MEF2C, MYO1E, NRCAM, PALM2-AKAP2, PTPN1, PTPRJ, PTPRO, RAB7A, RERE, RGCC, RICTOR, RMI2, SNX9, SPTBN1, SWAP70, SYK, TBC1D1, TRAK1, USP6NL, UVRAG]
GO:0006952	defense response	GO_BiologicalProcess-EBI-UniProt-GOA_04.09.2018_00h00	3.78817e-05	0.000220759	0.000459475	0.00126355	[3]	Group09	1.80009	38	[ANKRD17, ASAP1, B4GALT1, BCL2, BCR, BLK, C10orf99, CASP8, CD44, CR2, DICER1, FOXP1, GBP1, HDAC9, IFNAR2, IL2RA, IRF8, JAK1, KALRN, LIPA, LPIN1, MAP3K5, MBP, MCPH1, MEF2C, MYO1E, PELI1, PRDM1, PTPN1, PTPRC, RERE, RICTOR, SERINC5, SYK, TEC, TNFRSF10A, TRAFD1, WDFY1]
GO:0010033	response to organic substance	GO_BiologicalProcess-EBI-UniProt-GOA_04.09.2018_00h00	0.0010411	0.00231508	0.000459475	0.00126355	[3]	Group09	1.3777	53	[ABCA1, ARID1B, ARID5B, ATP6V1C1, BCL2, BCR, CASP8, CD44, CPEB3, CR2, DICER1, FOXO1, FOXP1, FRS2, GAB1, GBP1, GNA13, HDAC9, IFNAR2, IGF2BP3, IL1RAPL1, IL2RA, IRF8, JAK1, KALRN, KCNH8, LBH, LEF1, LIMS1, LMBRD1, LPIN1, LRCH1, MAP3K5, MEF2C, MYO1E, NUGGC, PELI1, PRDM1, PRKCB, PTPN1, PTPRC, PTPRO, RERE, SLC2A1, SMAP2, SNX25, SYK, TCF4, TEC, TNFRSF10A, TRAFD1, UBAC2, ZBTB20]
GO:0070887	cellular response to chemical stimulus	GO_BiologicalProcess-EBI-UniProt-GOA_04.09.2018_00h00	0.000203995	0.000615626	0.000459475	0.00126355	[3]	Group09	1.45195	55	[ABCA1, ARID1B, ARID5B, ATP6V1C1, BCL2, BCR, C10orf99, CASP8, CD44, CPEB3, CR2, DICER1, DLG2, FOXO1, FOXP1, FRS2, GAB1, GBP1, GNA13, HDAC9, IFNAR2, IGF2BP3, IL1RAPL1, IL2RA, IPCEF1, IRF8, JAK1, KALRN, KCNH8, LBH, LEF1, LIMS1, LMBRD1, LPIN1, LRCH1, MAP3K5, MEF2C, MYO1E, NUGGC, PELI1, PRDM1, PRKCB, PTPN1, PTPRC, PTPRO, RERE, RGCC, SMAP2, SNX25, SWAP70, SYK, TCF4, TEC, TNFRSF10A, ZBTB20]
GO:0034097	response to cytokine	GO_BiologicalProcess-EBI-UniProt-GOA_04.09.2018_00h00	0.000822088	0.0019568	0.000459475	0.00126355	[4]	Group09	1.79434	26	[ARID5B, BCL2, CASP8, CD44, DICER1, FOXO1, FOXP1, GBP1, IFNAR2, IGF2BP3, IL1RAPL1, IL2RA, IRF8, JAK1, LEF1, LIMS1, LRCH1, MAP3K5, MYO1E, PELI1, PTPN1, PTPRC, SYK, TEC, TNFRSF10A, TRAFD1]
GO:0071310	cellular response to organic substance	GO_BiologicalProcess-EBI-UniProt-GOA_04.09.2018_00h00	0.000245746	0.000716054	0.000459475	0.00126355	[4]	Group09	1.51086	48	[ABCA1, ARID1B, ARID5B, ATP6V1C1, BCL2, BCR, CASP8, CD44, CPEB3, CR2, DICER1, FOXO1, FOXP1, FRS2, GAB1, GBP1, GNA13, HDAC9, IFNAR2, IGF2BP3, IL1RAPL1, IL2RA, IRF8, JAK1, KCNH8, LBH, LEF1, LIMS1, LMBRD1, LPIN1, LRCH1, MAP3K5, MEF2C, MYO1E, NUGGC, PELI1, PRDM1, PRKCB, PTPN1, PTPRC, RERE, SMAP2, SNX25, SYK, TCF4, TEC, TNFRSF10A, ZBTB20]
GO:0065009	regulation of molecular function	GO_BiologicalProcess-EBI-UniProt-GOA_04.09.2018_00h00	0.00457178	0.00764981	0.00457178	0.00558773	[2]	Group10	1.30959	50	[AGFG2, ARHGAP15, ARHGAP25, ARHGAP26, ARID5B, ASAP1, BCL2, BCR, BICD1, C10orf99, CACNB2, CASP8, CCND2, CD44, CORO1C, DICER1, DLG2, DLGAP1, DOCK10, FRS2, GNA13, HIP1, KALRN, LEF1, LIMS1, LRCH1, MAP3K5, MBP, MCPH1, MEF2C, PELI1, PRKCB, PTPN1, PTPRC, PTPRJ, RERE, RGCC, RICTOR, SERINC5, SMAP2, SNX9, STIM1, SYK, TBC1D1, TCF4, TNFAIP8, TNFRSF10A, UBASH3B, USP6NL, UVRAG]
GO:0044093	positive regulation of molecular function	GO_BiologicalProcess-EBI-UniProt-GOA_04.09.2018_00h00	7.39568e-05	0.000284061	0.00457178	0.00558773	[3]	Group10	1.74552	38	[AGFG2, ARHGAP15, ARHGAP25, ARHGAP26, ARID5B, ASAP1, BCL2, BCR, CACNB2, CASP8, CCND2, CD44, CORO1C, DLGAP1, DOCK10, FRS2, GNA13, HIP1, KALRN, LIMS1, MAP3K5, MBP, MEF2C, PRKCB, PTPN1, PTPRC, RERE, RGCC, RICTOR, SERINC5, SMAP2, SNX9, STIM1, SYK, TBC1D1, TCF4, TNFRSF10A, USP6NL]
GO:0050790	regulation of catalytic activity	GO_BiologicalProcess-EBI-UniProt-GOA_04.09.2018_00h00	0.000464447	0.00115429	0.00457178	0.00558773	[3]	Group10	1.52699	43	[AGFG2, ARHGAP15, ARHGAP25, ARHGAP26, ASAP1, BCL2, BCR, BICD1, CASP8, CCND2, CD44, CORO1C, DICER1, DLG2, DLGAP1, DOCK10, FRS2, GNA13, HIP1, KALRN, LEF1, LIMS1, LRCH1, MAP3K5, MBP, MCPH1, MEF2C, PTPN1, PTPRC, PTPRJ, RERE, RGCC, RICTOR, SERINC5, SMAP2, SNX9, SYK, TBC1D1, TNFAIP8, TNFRSF10A, UBASH3B, USP6NL, UVRAG]
GO:0043085	positive regulation of catalytic activity	GO_BiologicalProcess-EBI-UniProt-GOA_04.09.2018_00h00	6.17014e-05	0.000267373	0.00457178	0.00558773	[4]	Group10	1.87713	33	[AGFG2, ARHGAP15, ARHGAP25, ARHGAP26, ASAP1, BCL2, BCR, CASP8, CCND2, CD44, CORO1C, DLGAP1, DOCK10, FRS2, GNA13, HIP1, KALRN, LIMS1, MAP3K5, MBP, MEF2C, PTPN1, PTPRC, RERE, RGCC, RICTOR, SERINC5, SMAP2, SNX9, SYK, TBC1D1, TNFRSF10A, USP6NL]
GO:0051336	regulation of hydrolase activity	GO_BiologicalProcess-EBI-UniProt-GOA_04.09.2018_00h00	4.29204e-05	0.000241785	0.00457178	0.00558773	[4]	Group10	1.97201	31	[AGFG2, ARHGAP15, ARHGAP25, ARHGAP26, ASAP1, BCR, BICD1, CASP8, CD44, CORO1C, DICER1, DLG2, DLGAP1, DOCK10, GNA13, HIP1, KALRN, LEF1, LIMS1, LRCH1, MAP3K5, MBP, MEF2C, RERE, RICTOR, SMAP2, SNX9, TBC1D1, TNFAIP8, TNFRSF10A, USP6NL]
GO:0040011	locomotion	GO_BiologicalProcess-EBI-UniProt-GOA_04.09.2018_00h00	0.000258006	0.000726718	0.000840531	0.00168106	[1]	Group11	1.66143	37	[APBB2, ARID5B, AUTS2, B4GALT1, BCL2, BCR, BLK, C10orf99, CD44, CORO1C, DOCK10, FOXP1, FRS2, GAB1, GNA13, HDAC9, JAK1, KALRN, KCNH8, LEF1, LRCH1, MEF2C, MIPEP, MYO1E, NRCAM, PTPRC, PTPRJ, PTPRO, RAB7A, RERE, RGCC, SMAP2, SPTBN1, SWAP70, SYK, TEC, TNFRSF10A]
GO:0051179	localization	GO_BiologicalProcess-EBI-UniProt-GOA_04.09.2018_00h00	0.000445867	0.00112465	0.000840531	0.00168106	[1]	Group11	1.22236	89	[ABCA1, APBB2, ARHGAP25, ARID5B, ATG4C, ATP6V1C1, ATXN1, AUTS2, B4GALT1, BANK1, BCAS4, BCL2, BCR, BICD1, BLK, C10orf99, CACNB2, CASP8, CCDC88C, CD44, CDC42SE2, CHD7, CORO1C, CR2, CYTH1, DLG2, DOCK10, DOP1B, EPS15, FOXP1, FRS2, GAB1, GBP1, GNA13, HDAC9, HIP1, ICA1, ICE1, IGF2BP3, IL1RAPL1, IPCEF1, IRF8, JAK1, KALRN, KCNH8, KCNQ5, LEF1, LIMS1, LMBRD1, LRCH1, LRRC8C, MAD1L1, MBP, MCPH1, MEF2C, MIPEP…
GO:0051234	establishment of localization	GO_BiologicalProcess-EBI-UniProt-GOA_04.09.2018_00h00	0.00355272	0.00667122	0.000840531	0.00168106	[2]	Group11	1.21212	72	[ABCA1, ARHGAP25, ATG4C, ATP6V1C1, ATXN1, B4GALT1, BANK1, BCAS4, BCL2, BCR, BICD1, BLK, CACNB2, CASP8, CCDC88C, CD44, CDC42SE2, CHD7, CORO1C, CR2, CYTH1, DLG2, DOP1B, EPS15, FOXP1, FRS2, GBP1, HIP1, ICA1, ICE1, IGF2BP3, IL1RAPL1, IPCEF1, IRF8, KALRN, KCNH8, KCNQ5, LIMS1, LMBRD1, LRRC8C, MAD1L1, MBP, MCPH1, MEF2C, MIPEP, MYO1E, PRKCB, PTPN1, PTPRC, PTPRJ, RAB7A, RERE, RGCC, SAMD9L, SERINC5, SLC2A1…
GO:0032879	regulation of localization	GO_BiologicalProcess-EBI-UniProt-GOA_04.09.2018_00h00	3.48212e-06	3.67799e-05	0.000840531	0.00168106	[2, 3]	Group11	1.68329	54	[ABCA1, B4GALT1, BANK1, BCL2, BCR, BICD1, BLK, C10orf99, CACNB2, CASP8, CHD7, CORO1C, DOCK10, FOXP1, FRS2, GAB1, GBP1, GNA13, HDAC9, HIP1, ICA1, ICE1, IL1RAPL1, KALRN, KCNH8, KCNQ5, LEF1, LMBRD1, LRCH1, MAD1L1, MBP, MEF2C, MYO1E, PRKCB, PTPN1, PTPRC, PTPRJ, PTPRO, RAB7A, RERE, RGCC, SLC2A1, SMAP2, SPTBN1, STIM1, SWAP70, SYK, TBC1D1, TCF4, TEC, UBAC2, UBASH3B, USP6NL, UVRAG]
GO:0006810	transport	GO_BiologicalProcess-EBI-UniProt-GOA_04.09.2018_00h00	0.00744498	0.0112339	0.000840531	0.00168106	[3]	Group11	1.19007	69	[ABCA1, ARHGAP25, ATG4C, ATP6V1C1, ATXN1, B4GALT1, BANK1, BCAS4, BCL2, BCR, BICD1, BLK, CACNB2, CASP8, CCDC88C, CD44, CDC42SE2, CHD7, CORO1C, CR2, CYTH1, DLG2, DOP1B, EPS15, FOXP1, FRS2, GBP1, HIP1, ICA1, ICE1, IGF2BP3, IL1RAPL1, IPCEF1, IRF8, KALRN, KCNH8, KCNQ5, LMBRD1, LRRC8C, MBP, MEF2C, MIPEP, MYO1E, PRKCB, PTPN1, PTPRC, PTPRJ, RAB7A, RERE, RGCC, SAMD9L, SERINC5, SLC2A1, SLC9A9, SNX25, SNX9,…
GO:0051049	regulation of transport	GO_BiologicalProcess-EBI-UniProt-GOA_04.09.2018_00h00	5.12103e-05	0.000254545	0.000840531	0.00168106	[3, 4]	Group11	1.75518	39	[ABCA1, BANK1, BCL2, BCR, BICD1, BLK, CACNB2, CASP8, CHD7, FOXP1, FRS2, GBP1, HIP1, ICA1, ICE1, IL1RAPL1, KALRN, KCNH8, KCNQ5, LMBRD1, MBP, MEF2C, MYO1E, PRKCB, PTPN1, RAB7A, RERE, RGCC, SLC2A1, SPTBN1, STIM1, SYK, TBC1D1, TCF4, TEC, UBAC2, UBASH3B, USP6NL, UVRAG]
GO:0040011	locomotion	GO_BiologicalProcess-EBI-UniProt-GOA_04.09.2018_00h00	0.000258006	0.000726718	5.85704e-06	6.44275e-05	[1]	Group12	1.66143	37	[APBB2, ARID5B, AUTS2, B4GALT1, BCL2, BCR, BLK, C10orf99, CD44, CORO1C, DOCK10, FOXP1, FRS2, GAB1, GNA13, HDAC9, JAK1, KALRN, KCNH8, LEF1, LRCH1, MEF2C, MIPEP, MYO1E, NRCAM, PTPRC, PTPRJ, PTPRO, RAB7A, RERE, RGCC, SMAP2, SPTBN1, SWAP70, SYK, TEC, TNFRSF10A]
GO:0006928	movement of cell or subcellular component	GO_BiologicalProcess-EBI-UniProt-GOA_04.09.2018_00h00	0.000107729	0.000364123	5.85704e-06	6.44275e-05	[2]	Group12	1.66194	41	[APBB2, ARID5B, AUTS2, B4GALT1, BCL2, BCR, BICD1, BLK, C10orf99, CACNB2, CD44, CORO1C, DLG2, DOCK10, FOXP1, FRS2, GAB1, GNA13, HDAC9, JAK1, KALRN, KCNH8, LEF1, LRCH1, MEF2C, MIPEP, MYBPC1, MYO1E, NRCAM, PTPRC, PTPRJ, PTPRO, RERE, RGCC, SMAP2, SPTBN1, SWAP70, SYK, TEC, TNFRSF10A, TRAK1]
GO:0009653	anatomical structure morphogenesis	GO_BiologicalProcess-EBI-UniProt-GOA_04.09.2018_00h00	2.17451e-07	5.2499e-06	5.85704e-06	6.44275e-05	[2, 3]	Group12	1.81818	55	[APBB2, ARHGAP15, ARID1B, ARID5B, AUTS2, B4GALT1, BASP1, BCL2, BCR, BICD1, CD44, CDC42SE2, CEMIP2, CHD7, CORO1C, DDHD1, DGCR2, DICER1, DOCK10, E2F2, FOXO1, FOXP1, FRS2, GAB1, GBP1, GNA13, HDAC9, IGF2BP3, IL1RAPL1, JAK1, KALRN, KCNH8, LEF1, LIMS1, LIPA, MBNL1, MBP, MEF2C, MTSS1, MYBPC1, MYO1E, NRCAM, PALM2-AKAP2, PRDM1, PRKCB, PTPRO, RERE, RGCC, SMAP2, SPTBN1, STIM1, SYK, TCF4, TEC, TRAK1]
GO:0032879	regulation of localization	GO_BiologicalProcess-EBI-UniProt-GOA_04.09.2018_00h00	3.48212e-06	3.67799e-05	5.85704e-06	6.44275e-05	[2, 3]	Group12	1.68329	54	[ABCA1, B4GALT1, BANK1, BCL2, BCR, BICD1, BLK, C10orf99, CACNB2, CASP8, CHD7, CORO1C, DOCK10, FOXP1, FRS2, GAB1, GBP1, GNA13, HDAC9, HIP1, ICA1, ICE1, IL1RAPL1, KALRN, KCNH8, KCNQ5, LEF1, LMBRD1, LRCH1, MAD1L1, MBP, MEF2C, MYO1E, PRKCB, PTPN1, PTPRC, PTPRJ, PTPRO, RAB7A, RERE, RGCC, SLC2A1, SMAP2, SPTBN1, STIM1, SWAP70, SYK, TBC1D1, TCF4, TEC, UBAC2, UBASH3B, USP6NL, UVRAG]
GO:0048870	cell motility	GO_BiologicalProcess-EBI-UniProt-GOA_04.09.2018_00h00	0.000244655	0.000725381	5.85704e-06	6.44275e-05	[2, 3]	Group12	1.72414	34	[APBB2, ARID5B, AUTS2, B4GALT1, BCL2, BCR, BLK, C10orf99, CD44, CORO1C, DOCK10, FOXP1, GAB1, GNA13, HDAC9, JAK1, KALRN, KCNH8, LEF1, LRCH1, MEF2C, MIPEP, MYO1E, NRCAM, PTPRC, PTPRJ, PTPRO, RERE, RGCC, SMAP2, SWAP70, SYK, TEC, TNFRSF10A]
GO:0048468	cell development	GO_BiologicalProcess-EBI-UniProt-GOA_04.09.2018_00h00	0.00708257	0.0109812	5.85704e-06	6.44275e-05	[3, 4]	Group12	1.40337	35	[APBB2, ARID1B, ARID5B, ASAP1, AUTS2, B4GALT1, BCL2, CHD7, CORO1C, CPEB3, DICER1, DOCK10, EHMT1, FOXP1, FRS2, GAB1, GBP1, HDAC9, IL1RAPL1, KALRN, KCNH8, LEF1, LIMS1, MEF2C, MYBPC1, MYO1E, NRCAM, PRDM1, PTPRC, PTPRO, RERE, SPTBN1, TCF4, TEC, TRAK1]
GO:0002376	immune system process	GO_BiologicalProcess-EBI-UniProt-GOA_04.09.2018_00h00	7.99439e-05	0.000293707	0.000529637	0.00129467	[1]	Group13	1.49254	56	[ANKRD17, APBB1IP, ASAP1, ATP6V1C1, B4GALT1, BANK1, BCL2, BCR, BLK, C10orf99, CASP8, CD44, CHD7, CR2, DICER1, DOCK10, FOXP1, GBP1, HDAC9, IFNAR2, IGF2BP3, IL2RA, IRF8, JAK1, KCNH8, LEF1, LPIN1, LRCH1, MAD1L1, MAP3K5, MARCH1, MBP, MEF2C, MOV10, MYO1E, NFATC1, PELI1, PKHD1L1, PRDM1, PRKCB, PTPN1, PTPRC, PTPRJ, PTPRO, RAB7A, RERE, RGCC, SERINC5, SWAP70, SYK, TEC, TIGIT, TNFRSF10A, TRAFD1, UBASH3B, W…
GO:0001775	cell activation	GO_BiologicalProcess-EBI-UniProt-GOA_04.09.2018_00h00	8.94864e-05	0.000315067	0.000529637	0.00129467	[2]	Group13	1.84152	33	[APBB1IP, ATP6V1C1, B4GALT1, BANK1, BCL2, BCR, CASP8, CD44, CHD7, CR2, DOCK10, FOXP1, GNA13, HDAC9, IL2RA, KCNH8, LEF1, MAD1L1, MBP, MEF2C, PELI1, PRDM1, PRKCB, PTPRC, PTPRJ, RAB7A, RGCC, SWAP70, SYK, TCF4, TEC, TIGIT, UBASH3B]
GO:0006950	response to stress	GO_BiologicalProcess-EBI-UniProt-GOA_04.09.2018_00h00	0.00117655	0.00258229	0.000529637	0.00129467	[2]	Group13	1.31693	61	[ABCA1, ANKRD17, ARID1B, ASAP1, ATP6V1C1, B4GALT1, BCL2, BCR, BLK, C10orf99, CASP8, CCDC88C, CD44, CR2, DICER1, DLGAP1, EPC2, FOXO1, FOXP1, GBP1, GNA13, HDAC9, IFNAR2, IL2RA, IPCEF1, IRF8, JAK1, KALRN, KCNH8, LIPA, LPIN1, LRRC8C, MAP3K5, MBP, MCPH1, MEF2C, MTSS1, MYO1E, NABP1, PELI1, PRDM1, PRKCB, PTPN1, PTPRC, PTPRJ, RAD51B, RERE, RGCC, RICTOR, SERINC5, SLC2A1, SMAP2, SYK, TEC, TNFRSF10A, TRAFD1…
GO:0006955	immune response	GO_BiologicalProcess-EBI-UniProt-GOA_04.09.2018_00h00	4.32524e-05	0.000235795	0.000529637	0.00129467	[2]	Group13	1.66297	45	[ANKRD17, APBB1IP, ASAP1, ATP6V1C1, B4GALT1, BCL2, BCR, BLK, CASP8, CD44, CR2, DICER1, DOCK10, FOXP1, GBP1, IFNAR2, IGF2BP3, IL2RA, IRF8, JAK1, LEF1, LPIN1, MAP3K5, MARCH1, MBP, MEF2C, MYO1E, NFATC1, PELI1, PKHD1L1, PRDM1, PRKCB, PTPN1, PTPRC, PTPRJ, RAB7A, RERE, RGCC, SERINC5, SWAP70, SYK, TEC, TNFRSF10A, TRAFD1, WDFY1]
GO:0002682	regulation of immune system process	GO_BiologicalProcess-EBI-UniProt-GOA_04.09.2018_00h00	6.90983e-05	0.00029194	0.000529637	0.00129467	[2, 3]	Group13	1.81629	35	[ANKRD17, BANK1, BCL2, BCR, BLK, C10orf99, CASP8, CR2, FOXP1, GBP1, IFNAR2, IGF2BP3, IL2RA, JAK1, LEF1, LRCH1, MAD1L1, MEF2C, MOV10, MYO1E, NFATC1, PELI1, PRDM1, PRKCB, PTPN1, PTPRC, PTPRJ, RGCC, SWAP70, SYK, TEC, TIGIT, TRAFD1, UBASH3B, WDFY1]
GO:0045321	leukocyte activation	GO_BiologicalProcess-EBI-UniProt-GOA_04.09.2018_00h00	0.000383938	0.000983114	0.000529637	0.00129467	[2, 3]	Group13	1.79789	29	[APBB1IP, ATP6V1C1, B4GALT1, BANK1, BCL2, BCR, CASP8, CD44, CHD7, CR2, DOCK10, FOXP1, HDAC9, IL2RA, KCNH8, LEF1, MAD1L1, MBP, MEF2C, PELI1, PRDM1, PRKCB, PTPRC, PTPRJ, RAB7A, SWAP70, SYK, TEC, TIGIT]
GO:0006952	defense response	GO_BiologicalProcess-EBI-UniProt-GOA_04.09.2018_00h00	3.78817e-05	0.000220759	0.000529637	0.00129467	[3]	Group13	1.80009	38	[ANKRD17, ASAP1, B4GALT1, BCL2, BCR, BLK, C10orf99, CASP8, CD44, CR2, DICER1, FOXP1, GBP1, HDAC9, IFNAR2, IL2RA, IRF8, JAK1, KALRN, LIPA, LPIN1, MAP3K5, MBP, MCPH1, MEF2C, MYO1E, PELI1, PRDM1, PTPN1, PTPRC, RERE, RICTOR, SERINC5, SYK, TEC, TNFRSF10A, TRAFD1, WDFY1]
GO:0032940	secretion by cell	GO_BiologicalProcess-EBI-UniProt-GOA_04.09.2018_00h00	0.0122072	0.0171918	0.000529637	0.00129467	[2, 5]	Group13	1.45083	27	[ABCA1, ATP6V1C1, B4GALT1, BANK1, BCR, BLK, CD44, CHD7, CR2, FOXP1, GBP1, ICA1, IL1RAPL1, KALRN, MBP, MEF2C, PRKCB, PTPRC, PTPRJ, RAB7A, RERE, RGCC, SLC2A1, SPTBN1, SYK, TCF4, TEC]
GO:0048518	positive regulation of biological process	GO_BiologicalProcess-EBI-UniProt-GOA_04.09.2018_00h00	4.66118e-07	8.75267e-06	5.7464e-05	0.000316052	[1, 2, 3]	Group14	1.39934	93	[ABCA1, ANKRD17, APBB1IP, APBB2, ARID1B, ARID5B, ASAP1, ATG4C, ATP6V1C1, AUTS2, B4GALT1, BANK1, BASP1, BCL2, BCR, BICD1, BLK, CACNB2, CASP8, CCND2, CD44, CHD7, CORO1C, CPEB3, CR2, DDHD1, DICER1, DLG2, DLGAP1, E2F2, EHMT1, EPS15, FOXO1, FOXP1, FRS2, GAB1, GBP1, GNA13, HDAC9, HIP1, ICE1, IL1RAPL1, IL2RA, IRF8, JAK1, KALRN, KCNH8, KSR2, LBH, LEF1, LIMS1, LPIN1, LPIN2, MAML2, MAP3K5, MBP, MEF2C, MIPE…
GO:0019222	regulation of metabolic process	GO_BiologicalProcess-EBI-UniProt-GOA_04.09.2018_00h00	0.000165306	0.000527107	5.7464e-05	0.000316052	[2, 3]	Group14	1.2323	94	[ABCA1, ANKRD17, APBB2, ARID1B, ARID5B, ASAP1, ATF7IP2, ATG4C, ATP6V1C1, ATXN1, AUTS2, BANK1, BASP1, BCL11A, BCL2, BCR, CASP8, CCDC88C, CCND2, CD44, CHD7, CORO1C, CPEB3, CR2, DENND4A, DICER1, DLG2, DLGAP1, E2F2, EHMT1, EPC2, EPS15, FOXO1, FOXP1, FRS2, GBP1, GNA13, HDAC9, HIP1, HIVEP2, ICE1, IGF2BP3, IRF8, JAZF1, KALRN, KCNH8, KSR2, LBH, LEF1, LIMS1, LPIN1, LPIN2, MAML2, MAP3K5, MBNL1, MBP, MCPH1,…
GO:0051239	regulation of multicellular organismal process	GO_BiologicalProcess-EBI-UniProt-GOA_04.09.2018_00h00	3.83226e-06	3.80972e-05	5.7464e-05	0.000316052	[2, 3]	Group14	1.62602	58	[ABCA1, ANKRD17, ARID1B, ASAP1, B4GALT1, BANK1, BASP1, BCL2, BCR, CACNB2, CASP8, CEMIP2, CHD7, CORO1C, CPEB3, DICER1, E2F2, EHMT1, FOXO1, FOXP1, FRS2, GAB1, GBP1, HDAC9, IGF2BP3, IL1RAPL1, IL2RA, IRF8, JAK1, KALRN, KCNH8, KSR2, LBH, LEF1, LPIN1, MBP, MEF2C, MOV10, NFATC1, NRCAM, PELI1, PRDM1, PRKCB, PTPRC, PTPRO, RERE, RGCC, SMAP2, SPTBN1, STIM1, SYK, TCF4, TEC, TIGIT, TRAK1, UBASH3B, WWC3, ZBTB2…
GO:0009893	positive regulation of metabolic process	GO_BiologicalProcess-EBI-UniProt-GOA_04.09.2018_00h00	0.000381694	0.00100791	5.7464e-05	0.000316052	[2, 3, 4]	Group14	1.40187	57	[ARID1B, ARID5B, ATG4C, AUTS2, BANK1, BCL2, CASP8, CCND2, CD44, CHD7, CPEB3, DLGAP1, E2F2, EHMT1, EPS15, FOXO1, FOXP1, FRS2, GNA13, HIP1, ICE1, IRF8, KALRN, KCNH8, KSR2, LBH, LEF1, LIMS1, LPIN1, LPIN2, MAML2, MAP3K5, MBP, MEF2C, MOV10, MYO1E, NFATC1, PELI1, PRDM1, PRKCB, PTPN1, PTPRC, PTPRJ, RAB7A, RBM20, RERE, RGCC, RICTOR, SMAP2, SNX9, SPTLC2, SYK, TCF4, TEC, TNFRSF10A, UVRAG, ZBTB20]
GO:0048522	positive regulation of cellular process	GO_BiologicalProcess-EBI-UniProt-GOA_04.09.2018_00h00	3.02934e-05	0.000182842	5.7464e-05	0.000316052	[2, 3, 4]	Group14	1.35387	80	[ANKRD17, APBB2, ARID1B, ARID5B, ASAP1, ATP6V1C1, AUTS2, B4GALT1, BANK1, BCL2, BCR, BICD1, BLK, CASP8, CCND2, CD44, CHD7, CORO1C, CPEB3, CR2, DDHD1, DICER1, DLG2, DLGAP1, E2F2, EHMT1, EPS15, FOXO1, FOXP1, FRS2, GAB1, GNA13, HDAC9, HIP1, ICE1, IL1RAPL1, IL2RA, IRF8, KALRN, KCNH8, KSR2, LBH, LEF1, LIMS1, LPIN1, LPIN2, MAML2, MAP3K5, MBP, MEF2C, MYO1E, NFATC1, NRCAM, PELI1, PRDM1, PRKCB, PTPN1, PTPR…
GO:0010604	positive regulation of macromolecule metabolic process	GO_BiologicalProcess-EBI-UniProt-GOA_04.09.2018_00h00	0.000382144	0.000993574	5.7464e-05	0.000316052	[3, 4, 5]	Group14	1.42631	54	[ARID1B, ARID5B, ATG4C, AUTS2, BANK1, BCL2, CASP8, CCND2, CD44, CHD7, CPEB3, DLGAP1, E2F2, EHMT1, EPS15, FOXO1, FOXP1, FRS2, GNA13, HIP1, ICE1, IRF8, KALRN, KCNH8, KSR2, LBH, LEF1, LIMS1, LPIN1, LPIN2, MAML2, MAP3K5, MBP, MEF2C, MOV10, MYO1E, NFATC1, PELI1, PRDM1, PRKCB, PTPN1, PTPRC, PTPRJ, RAB7A, RBM20, RERE, RGCC, RICTOR, SMAP2, SNX9, SYK, TCF4, TEC, TNFRSF10A]
GO:0031325	positive regulation of cellular metabolic process	GO_BiologicalProcess-EBI-UniProt-GOA_04.09.2018_00h00	0.00206698	0.00415856	5.7464e-05	0.000316052	[3, 4, 5]	Group14	1.35207	51	[ARID1B, ARID5B, AUTS2, BANK1, BCL2, CASP8, CCND2, CD44, CHD7, CPEB3, DLGAP1, E2F2, EHMT1, EPS15, FOXO1, FOXP1, FRS2, GNA13, HIP1, ICE1, IRF8, KALRN, KCNH8, KSR2, LBH, LEF1, LPIN1, LPIN2, MAML2, MAP3K5, MBP, MEF2C, NFATC1, PELI1, PRKCB, PTPN1, PTPRC, PTPRJ, RBM20, RERE, RGCC, RICTOR, SMAP2, SNX9, SPTLC2, SYK, TCF4, TEC, TNFRSF10A, UVRAG, ZBTB20]
GO:0051173	positive regulation of nitrogen compound metabolic process	GO_BiologicalProcess-EBI-UniProt-GOA_04.09.2018_00h00	0.00142139	0.00304069	5.7464e-05	0.000316052	[3, 4, 5]	Group14	1.38274	50	[ARID1B, ARID5B, ATG4C, AUTS2, BANK1, BCL2, CASP8, CCND2, CD44, CHD7, CPEB3, DLGAP1, E2F2, EHMT1, FOXO1, FOXP1, FRS2, GNA13, HIP1, ICE1, IRF8, KALRN, KCNH8, KSR2, LBH, LEF1, LPIN1, LPIN2, MAML2, MAP3K5, MBP, MEF2C, NFATC1, PELI1, PRKCB, PTPN1, PTPRC, PTPRJ, RAB7A, RBM20, RERE, RGCC, RICTOR, SMAP2, SNX9, SYK, TCF4, TEC, TNFRSF10A, ZBTB20]
GO:0042221	response to chemical	GO_BiologicalProcess-EBI-UniProt-GOA_04.09.2018_00h00	0.00450253	0.00760927	0.00575603	0.00666488	[2]	Group15	1.22585	66	[ABCA1, APBB2, ARID1B, ARID5B, ATP6V1C1, BCL2, BCR, C10orf99, CASP8, CD44, CHD7, CPEB3, CR2, DICER1, DLG2, EHMT1, FOXO1, FOXP1, FRS2, GAB1, GBP1, GNA13, HDAC9, IFNAR2, IGF2BP3, IL1RAPL1, IL2RA, IPCEF1, IRF8, JAK1, KALRN, KCNH8, LBH, LEF1, LIMS1, LMBRD1, LPIN1, LRCH1, MAP3K5, MBP, MEF2C, MYO1E, NRCAM, NUGGC, PELI1, PRDM1, PRKCB, PTPN1, PTPRC, PTPRJ, PTPRO, RERE, RGCC, SLC2A1, SMAP2, SNX25, SPTBN1,…
GO:0048519	negative regulation of biological process	GO_BiologicalProcess-EBI-UniProt-GOA_04.09.2018_00h00	1.22024e-05	8.9661e-05	0.00575603	0.00666488	[1, 2, 3]	Group15	1.37216	82	[ABCA1, ANKRD17, APBB2, ARHGAP25, ARID1B, ARID5B, ASAP1, ATXN1, B4GALT1, BANK1, BASP1, BCL11A, BCL2, BCR, BICD1, C10orf99, CASP8, CCND2, CD44, CHD7, CORO1C, CPEB3, CR2, DICER1, DLG2, DLGAP1, E2F2, EHMT1, EPS15, FOXO1, FOXP1, FRS2, GBP1, GNA13, HDAC9, IGF2BP3, IL1RAPL1, IL2RA, IRF8, JAZF1, KALRN, KCNH8, LBH, LEF1, LIMS1, LMBRD1, LPIN1, LRCH1, MAD1L1, MBP, MCPH1, MEF2C, MOV10, MTSS1, NABP1, NFATC1,…
GO:0009892	negative regulation of metabolic process	GO_BiologicalProcess-EBI-UniProt-GOA_04.09.2018_00h00	0.016753	0.0216126	0.00575603	0.00666488	[2, 3, 4]	Group15	1.2575	44	[ARID5B, ATXN1, BANK1, BASP1, BCL11A, BCL2, BCR, CD44, CORO1C, CPEB3, CR2, DICER1, DLG2, DLGAP1, EHMT1, FOXO1, FOXP1, FRS2, GBP1, HDAC9, IGF2BP3, IRF8, JAZF1, LEF1, LIMS1, MCPH1, MEF2C, MOV10, PRDM1, PTPN1, PTPRC, PTPRJ, RERE, SNX25, SWAP70, TCF4, TEC, TNFAIP8, TNFRSF10A, UBAC2, UBASH3B, USP3, WWC3, ZBTB20]
GO:0048523	negative regulation of cellular process	GO_BiologicalProcess-EBI-UniProt-GOA_04.09.2018_00h00	3.34609e-06	3.76993e-05	0.00575603	0.00666488	[2, 3, 4]	Group15	1.44284	78	[ABCA1, ANKRD17, APBB2, ARHGAP25, ARID5B, ASAP1, ATXN1, B4GALT1, BANK1, BASP1, BCL11A, BCL2, BCR, BICD1, C10orf99, CASP8, CCND2, CD44, CHD7, CORO1C, CPEB3, CR2, DICER1, DLG2, DLGAP1, EHMT1, EPS15, FOXO1, FOXP1, FRS2, GBP1, GNA13, HDAC9, IGF2BP3, IL1RAPL1, IL2RA, IRF8, JAZF1, KALRN, KCNH8, LBH, LEF1, LIMS1, LMBRD1, LPIN1, LRCH1, MAD1L1, MBP, MCPH1, MEF2C, MTSS1, NABP1, NFATC1, NUGGC, PELI1, PRDM1,…
GO:0010605	negative regulation of macromolecule metabolic process	GO_BiologicalProcess-EBI-UniProt-GOA_04.09.2018_00h00	0.0167606	0.0214587	0.00575603	0.00666488	[3, 4, 5]	Group15	1.27686	41	[ARID5B, ATXN1, BANK1, BASP1, BCL11A, CD44, CORO1C, CPEB3, CR2, DICER1, DLGAP1, EHMT1, FOXO1, FOXP1, FRS2, GBP1, HDAC9, IGF2BP3, IRF8, JAZF1, LEF1, LIMS1, MCPH1, MEF2C, MOV10, PRDM1, PTPN1, PTPRC, PTPRJ, RERE, SNX25, SWAP70, TCF4, TEC, TNFAIP8, TNFRSF10A, UBAC2, UBASH3B, USP3, WWC3, ZBTB20]
GO:0051172	negative regulation of nitrogen compound metabolic process	GO_BiologicalProcess-EBI-UniProt-GOA_04.09.2018_00h00	0.00501611	0.00831101	0.00575603	0.00666488	[3, 4, 5]	Group15	1.38169	40	[ARID5B, ATXN1, BANK1, BASP1, BCL11A, CD44, CORO1C, CPEB3, CR2, DICER1, DLGAP1, EHMT1, FOXO1, FOXP1, FRS2, GBP1, HDAC9, IGF2BP3, IRF8, JAZF1, LEF1, LIMS1, MCPH1, MEF2C, PRDM1, PTPN1, PTPRC, PTPRJ, RERE, SNX25, SWAP70, TCF4, TEC, TNFAIP8, TNFRSF10A, UBAC2, UBASH3B, USP3, WWC3, ZBTB20]
GO:0010558	negative regulation of macromolecule biosynthetic process	GO_BiologicalProcess-EBI-UniProt-GOA_04.09.2018_00h00	0.0184284	0.0228999	0.00575603	0.00666488	[4, 5, 6]	Group15	1.41612	26	[ARID5B, ATXN1, BANK1, BASP1, BCL11A, CPEB3, DICER1, DLGAP1, EHMT1, FOXO1, FOXP1, HDAC9, IGF2BP3, IRF8, JAZF1, LEF1, LIMS1, MCPH1, MEF2C, PRDM1, RERE, TCF4, TEC, USP3, WWC3, ZBTB20]
GO:0031327	negative regulation of cellular biosynthetic process	GO_BiologicalProcess-EBI-UniProt-GOA_04.09.2018_00h00	0.0275203	0.032753	0.00575603	0.00666488	[4, 5, 6]	Group15	1.36626	26	[ARID5B, ATXN1, BANK1, BASP1, BCL11A, CPEB3, DICER1, DLGAP1, EHMT1, FOXO1, FOXP1, HDAC9, IGF2BP3, IRF8, JAZF1, LEF1, LIMS1, MCPH1, MEF2C, PRDM1, RERE, TCF4, TEC, USP3, WWC3, ZBTB20]
GO:0002376	immune system process	GO_BiologicalProcess-EBI-UniProt-GOA_04.09.2018_00h00	7.99439e-05	0.000293707	0.0118565	0.0130421	[1]	Group16	1.49254	56	[ANKRD17, APBB1IP, ASAP1, ATP6V1C1, B4GALT1, BANK1, BCL2, BCR, BLK, C10orf99, CASP8, CD44, CHD7, CR2, DICER1, DOCK10, FOXP1, GBP1, HDAC9, IFNAR2, IGF2BP3, IL2RA, IRF8, JAK1, KCNH8, LEF1, LPIN1, LRCH1, MAD1L1, MAP3K5, MARCH1, MBP, MEF2C, MOV10, MYO1E, NFATC1, PELI1, PKHD1L1, PRDM1, PRKCB, PTPN1, PTPRC, PTPRJ, PTPRO, RAB7A, RERE, RGCC, SERINC5, SWAP70, SYK, TEC, TIGIT, TNFRSF10A, TRAFD1, UBASH3B, W…
GO:0051704	multi-organism process	GO_BiologicalProcess-EBI-UniProt-GOA_04.09.2018_00h00	0.00994984	0.0144959	0.0118565	0.0130421	[1]	Group16	1.3267	40	[ABCA1, ANKRD17, ASAP1, ATP6V1C1, ATXN1, B4GALT1, BANK1, BCL2, BCR, BICD1, C10orf99, CASP8, CHD7, CR2, DICER1, EHMT1, EPS15, FOXP1, GBP1, IFNAR2, IL2RA, IRF8, KALRN, LEF1, LMBRD1, LPIN1, MAP3K5, MBP, MEF2C, NUGGC, PELI1, PRDM1, PTPRC, RAB7A, SERINC5, SLC2A1, SYK, TNFRSF10A, USP6NL, UVRAG]
GO:0006950	response to stress	GO_BiologicalProcess-EBI-UniProt-GOA_04.09.2018_00h00	0.00117655	0.00258229	0.0118565	0.0130421	[2]	Group16	1.31693	61	[ABCA1, ANKRD17, ARID1B, ASAP1, ATP6V1C1, B4GALT1, BCL2, BCR, BLK, C10orf99, CASP8, CCDC88C, CD44, CR2, DICER1, DLGAP1, EPC2, FOXO1, FOXP1, GBP1, GNA13, HDAC9, IFNAR2, IL2RA, IPCEF1, IRF8, JAK1, KALRN, KCNH8, LIPA, LPIN1, LRRC8C, MAP3K5, MBP, MCPH1, MEF2C, MTSS1, MYO1E, NABP1, PELI1, PRDM1, PRKCB, PTPN1, PTPRC, PTPRJ, RAD51B, RERE, RGCC, RICTOR, SERINC5, SLC2A1, SMAP2, SYK, TEC, TNFRSF10A, TRAFD1…
GO:0006955	immune response	GO_BiologicalProcess-EBI-UniProt-GOA_04.09.2018_00h00	4.32524e-05	0.000235795	0.0118565	0.0130421	[2]	Group16	1.66297	45	[ANKRD17, APBB1IP, ASAP1, ATP6V1C1, B4GALT1, BCL2, BCR, BLK, CASP8, CD44, CR2, DICER1, DOCK10, FOXP1, GBP1, IFNAR2, IGF2BP3, IL2RA, IRF8, JAK1, LEF1, LPIN1, MAP3K5, MARCH1, MBP, MEF2C, MYO1E, NFATC1, PELI1, PKHD1L1, PRDM1, PRKCB, PTPN1, PTPRC, PTPRJ, RAB7A, RERE, RGCC, SERINC5, SWAP70, SYK, TEC, TNFRSF10A, TRAFD1, WDFY1]
GO:0009605	response to external stimulus	GO_BiologicalProcess-EBI-UniProt-GOA_04.09.2018_00h00	7.32912e-05	0.00029491	0.0118565	0.0130421	[2]	Group16	1.59973	47	[ABCA1, ANKRD17, APBB2, ARID1B, ASAP1, BANK1, BCL2, BCR, C10orf99, CASP8, CHD7, CR2, DICER1, DLGAP1, FOXO1, FOXP1, FRS2, GAB1, GBP1, IFNAR2, IL2RA, IRF8, KALRN, KCNH8, LEF1, LPIN1, MAP3K5, MBP, MCPH1, MEF2C, NRCAM, NUGGC, PELI1, PRDM1, PTPRC, PTPRJ, PTPRO, RICTOR, SERINC5, SLC2A1, SMAP2, SPTBN1, SWAP70, SYK, TEC, TNFRSF10A, UBASH3B]
GO:0042221	response to chemical	GO_BiologicalProcess-EBI-UniProt-GOA_04.09.2018_00h00	0.00450253	0.00760927	0.0118565	0.0130421	[2]	Group16	1.22585	66	[ABCA1, APBB2, ARID1B, ARID5B, ATP6V1C1, BCL2, BCR, C10orf99, CASP8, CD44, CHD7, CPEB3, CR2, DICER1, DLG2, EHMT1, FOXO1, FOXP1, FRS2, GAB1, GBP1, GNA13, HDAC9, IFNAR2, IGF2BP3, IL1RAPL1, IL2RA, IPCEF1, IRF8, JAK1, KALRN, KCNH8, LBH, LEF1, LIMS1, LMBRD1, LPIN1, LRCH1, MAP3K5, MBP, MEF2C, MYO1E, NRCAM, NUGGC, PELI1, PRDM1, PRKCB, PTPN1, PTPRC, PTPRJ, PTPRO, RERE, RGCC, SLC2A1, SMAP2, SNX25, SPTBN1,…
GO:0006952	defense response	GO_BiologicalProcess-EBI-UniProt-GOA_04.09.2018_00h00	3.78817e-05	0.000220759	0.0118565	0.0130421	[3]	Group16	1.80009	38	[ANKRD17, ASAP1, B4GALT1, BCL2, BCR, BLK, C10orf99, CASP8, CD44, CR2, DICER1, FOXP1, GBP1, HDAC9, IFNAR2, IL2RA, IRF8, JAK1, KALRN, LIPA, LPIN1, MAP3K5, MBP, MCPH1, MEF2C, MYO1E, PELI1, PRDM1, PTPN1, PTPRC, RERE, RICTOR, SERINC5, SYK, TEC, TNFRSF10A, TRAFD1, WDFY1]
GO:0051707	response to other organism	GO_BiologicalProcess-EBI-UniProt-GOA_04.09.2018_00h00	5.61221e-05	0.000256341	0.0118565	0.0130421	[2, 4]	Group16	2.1294	26	[ABCA1, ANKRD17, ASAP1, BANK1, BCL2, BCR, C10orf99, CASP8, CHD7, CR2, DICER1, FOXP1, GBP1, IFNAR2, IL2RA, IRF8, LPIN1, MBP, MEF2C, NUGGC, PELI1, PRDM1, PTPRC, SERINC5, SYK, TNFRSF10A]
GO:0080134	regulation of response to stress	GO_BiologicalProcess-EBI-UniProt-GOA_04.09.2018_00h00	0.00103091	0.00232298	0.0118565	0.0130421	[3, 4]	Group16	1.66852	30	[ANKRD17, ASAP1, BCL2, BCR, CASP8, CD44, CR2, FOXO1, FOXP1, GNA13, IFNAR2, IL2RA, JAK1, KCNH8, LPIN1, MAP3K5, MCPH1, MEF2C, PELI1, PTPN1, PTPRC, RERE, RICTOR, SMAP2, SYK, TEC, TRAFD1, UBAC2, UBASH3B, WDFY1]
GO:0034097	response to cytokine	GO_BiologicalProcess-EBI-UniProt-GOA_04.09.2018_00h00	0.000822088	0.0019568	0.0118565	0.0130421	[4]	Group16	1.79434	26	[ARID5B, BCL2, CASP8, CD44, DICER1, FOXO1, FOXP1, GBP1, IFNAR2, IGF2BP3, IL1RAPL1, IL2RA, IRF8, JAK1, LEF1, LIMS1, LRCH1, MAP3K5, MYO1E, PELI1, PTPN1, PTPRC, SYK, TEC, TNFRSF10A, TRAFD1]
GO:0006807	nitrogen compound metabolic process	GO_BiologicalProcess-EBI-UniProt-GOA_04.09.2018_00h00	0.0143459	0.0190902	0.0179872	0.0188438	[2]	Group17	1.05215	116	[ABCA1, ADK, ANAPC16, ANKRD17, APBB2, ARID1B, ARID5B, ASAP1, ATF7IP2, ATG4C, ATXN1, AUTS2, B4GALT1, BANK1, BASP1, BCL11A, BCL2, BCR, BICD1, BLK, CASP8, CCDC88C, CCND2, CD44, CDK14, CEMIP2, CHD7, CORO1C, CPEB3, CR2, DENND4A, DICER1, DLG2, DLGAP1, E2F2, EHMT1, EPC2, FARS2, FOXO1, FOXP1, FRS2, GBP1, GNA13, HDAC9, HIP1, HIVEP2, ICE1, IGF2BP3, IL2RA, IRF8, JAK1, JAZF1, KALRN, KCNH8, KSR2, LBH, LEF1, L…
GO:0043170	macromolecule metabolic process	GO_BiologicalProcess-EBI-UniProt-GOA_04.09.2018_00h00	0.00316894	0.0060858	0.0179872	0.0188438	[3]	Group17	1.09592	113	[ABCA1, ANAPC16, ANKRD17, APBB2, ARID1B, ARID5B, ASAP1, ATF7IP2, ATG4C, ATXN1, AUTS2, B4GALT1, BANK1, BASP1, BCL11A, BCL2, BCR, BICD1, BLK, CASP8, CCDC88C, CCND2, CD44, CDK14, CEMIP2, CHD7, CORO1C, CPEB3, CR2, DENND4A, DICER1, DLGAP1, E2F2, EHMT1, EPC2, EPS15, FARS2, FOXO1, FOXP1, FRS2, GBP1, GNA13, HDAC9, HIP1, HIVEP2, ICE1, IGF2BP3, IL2RA, IRF8, JAK1, JAZF1, KALRN, KCNH8, KSR2, LBH, LEF1, LIMS1…
GO:0019538	protein metabolic process	GO_BiologicalProcess-EBI-UniProt-GOA_04.09.2018_00h00	0.039996	0.0456711	0.0179872	0.0188438	[3, 4]	Group17	1.09692	73	[ABCA1, ANAPC16, ARID1B, ARID5B, ATG4C, AUTS2, B4GALT1, BANK1, BCL11A, BCL2, BCR, BLK, CASP8, CCDC88C, CCND2, CD44, CDK14, CORO1C, CPEB3, CR2, DICER1, DLGAP1, EHMT1, EPC2, FARS2, FOXO1, FRS2, GBP1, HDAC9, HIP1, IGF2BP3, IL2RA, JAK1, KALRN, KCNH8, KSR2, LEF1, MAP3K5, MARCH1, MBP, MEF2C, MIPEP, NABP1, PELI1, PPTC7, PRKCB, PTPN1, PTPRC, PTPRJ, PTPRO, RAB7A, RERE, RGCC, RICTOR, SIK3, SMAP2, SNX25, SN…
GO:0044260	cellular macromolecule metabolic process	GO_BiologicalProcess-EBI-UniProt-GOA_04.09.2018_00h00	0.000602688	0.00147615	0.0179872	0.0188438	[3, 4]	Group17	1.15557	106	[ABCA1, ANAPC16, ANKRD17, APBB2, ARID1B, ARID5B, ASAP1, ATF7IP2, ATG4C, ATXN1, AUTS2, B4GALT1, BANK1, BASP1, BCL11A, BCL2, BCR, BLK, CASP8, CCDC88C, CCND2, CD44, CDK14, CHD7, CORO1C, CPEB3, CR2, DENND4A, DICER1, DLGAP1, E2F2, EHMT1, EPC2, EPS15, FARS2, FOXO1, FOXP1, FRS2, GBP1, GNA13, HDAC9, HIP1, HIVEP2, ICE1, IGF2BP3, IL2RA, IRF8, JAK1, JAZF1, KALRN, KCNH8, KSR2, LBH, LEF1, LIMS1, LMBRD1, LPIN1…
GO:0006796	phosphate-containing compound metabolic process	GO_BiologicalProcess-EBI-UniProt-GOA_04.09.2018_00h00	0.00449848	0.00767922	0.0179872	0.0188438	[4]	Group17	1.31062	50	[ADK, BANK1, BCL2, BCR, BLK, CCDC88C, CCND2, CD44, CDK14, CORO1C, DLG2, FOXO1, FRS2, GAB1, GBP1, IL2RA, JAK1, KALRN, KCNH8, KSR2, LPIN1, LPIN2, MAP3K5, MBP, MCPH1, MEF2C, PELI1, PLEKHA2, PPTC7, PRKCB, PTPN1, PTPRC, PTPRJ, PTPRO, RERE, RGCC, RICTOR, SERINC5, SIK3, SNX25, SNX9, SPTBN1, SPTLC2, SWAP70, SYK, TEC, TNFRSF10A, UBASH3B, UVRAG, ZBTB20]
GO:0051173	positive regulation of nitrogen compound metabolic process	GO_BiologicalProcess-EBI-UniProt-GOA_04.09.2018_00h00	0.00142139	0.00304069	0.0179872	0.0188438	[3, 4, 5]	Group17	1.38274	50	[ARID1B, ARID5B, ATG4C, AUTS2, BANK1, BCL2, CASP8, CCND2, CD44, CHD7, CPEB3, DLGAP1, E2F2, EHMT1, FOXO1, FOXP1, FRS2, GNA13, HIP1, ICE1, IRF8, KALRN, KCNH8, KSR2, LBH, LEF1, LPIN1, LPIN2, MAML2, MAP3K5, MBP, MEF2C, NFATC1, PELI1, PRKCB, PTPN1, PTPRC, PTPRJ, RAB7A, RBM20, RERE, RGCC, RICTOR, SMAP2, SNX9, SYK, TCF4, TEC, TNFRSF10A, ZBTB20]
GO:0036211	protein modification process	GO_BiologicalProcess-EBI-UniProt-GOA_04.09.2018_00h00	0.0179413	0.0224599	0.0179872	0.0188438	[4, 5]	Group17	1.18899	57	[ABCA1, ANAPC16, ARID5B, ATG4C, AUTS2, B4GALT1, BANK1, BCL11A, BCL2, BCR, BLK, CCDC88C, CCND2, CD44, CDK14, CORO1C, EHMT1, EPC2, FOXO1, FRS2, GBP1, HDAC9, IL2RA, JAK1, KALRN, KCNH8, KSR2, LEF1, MAP3K5, MARCH1, MBP, MEF2C, NABP1, PELI1, PPTC7, PRKCB, PTPN1, PTPRC, PTPRJ, PTPRO, RERE, RGCC, RICTOR, SIK3, SMAP2, SNX25, SNX9, SPTBN1, SWAP70, SYK, TEC, TNFRSF10A, TRAK1, UBASH3B, USP3, UVRAG, XXYLT1]
GO:0044267	cellular protein metabolic process	GO_BiologicalProcess-EBI-UniProt-GOA_04.09.2018_00h00	0.0109105	0.015626	0.0179872	0.0188438	[4, 5]	Group17	1.17188	69	[ABCA1, ANAPC16, ARID5B, ATG4C, AUTS2, B4GALT1, BANK1, BCL11A, BCL2, BCR, BLK, CASP8, CCDC88C, CCND2, CD44, CDK14, CORO1C, CPEB3, CR2, DICER1, DLGAP1, EHMT1, EPC2, FARS2, FOXO1, FRS2, GBP1, HDAC9, HIP1, IGF2BP3, IL2RA, JAK1, KALRN, KCNH8, KSR2, LEF1, MAP3K5, MARCH1, MBP, MEF2C, MIPEP, NABP1, PELI1, PPTC7, PRKCB, PTPN1, PTPRC, PTPRJ, PTPRO, RAB7A, RERE, RGCC, RICTOR, SIK3, SMAP2, SNX25, SNX9, SPTB…
GO:0051174	regulation of phosphorus metabolic process	GO_BiologicalProcess-EBI-UniProt-GOA_04.09.2018_00h00	0.0245879	0.0296811	0.0179872	0.0188438	[4, 5]	Group17	1.34384	29	[BANK1, BCL2, CCDC88C, CCND2, CD44, CORO1C, DLG2, FOXO1, FRS2, GBP1, KCNH8, KSR2, MAP3K5, MCPH1, MEF2C, PTPN1, PTPRC, PTPRJ, RGCC, RICTOR, SNX25, SNX9, SWAP70, SYK, TEC, TNFRSF10A, UBASH3B, UVRAG, ZBTB20]
GO:0051246	regulation of protein metabolic process	GO_BiologicalProcess-EBI-UniProt-GOA_04.09.2018_00h00	0.039074	0.0449218	0.0179872	0.0188438	[4, 5]	Group17	1.20624	41	[ATG4C, AUTS2, BANK1, BCL2, CASP8, CCDC88C, CCND2, CD44, CORO1C, CPEB3, CR2, DICER1, DLGAP1, FOXO1, FRS2, GBP1, HIP1, IGF2BP3, KCNH8, KSR2, LEF1, MAP3K5, MBP, PELI1, PTPN1, PTPRC, PTPRJ, RAB7A, RGCC, RICTOR, SNX25, SNX9, SWAP70, SYK, TCF4, TEC, TNFAIP8, TNFRSF10A, UBAC2, UBASH3B, UVRAG]
GO:0032268	regulation of cellular protein metabolic process	GO_BiologicalProcess-EBI-UniProt-GOA_04.09.2018_00h00	0.0388066	0.0449199	0.0179872	0.0188438	[4, 5, 6]	Group17	1.22383	38	[AUTS2, BANK1, BCL2, CASP8, CCDC88C, CCND2, CD44, CORO1C, CPEB3, CR2, DICER1, DLGAP1, FOXO1, FRS2, GBP1, HIP1, IGF2BP3, KCNH8, KSR2, LEF1, MAP3K5, MBP, PELI1, PTPN1, PTPRC, PTPRJ, RGCC, RICTOR, SNX25, SNX9, SWAP70, SYK, TEC, TNFAIP8, TNFRSF10A, UBAC2, UBASH3B, UVRAG]
GO:0009605	response to external stimulus	GO_BiologicalProcess-EBI-UniProt-GOA_04.09.2018_00h00	7.32912e-05	0.00029491	0.00214964	0.00315281	[2]	Group18	1.59973	47	[ABCA1, ANKRD17, APBB2, ARID1B, ASAP1, BANK1, BCL2, BCR, C10orf99, CASP8, CHD7, CR2, DICER1, DLGAP1, FOXO1, FOXP1, FRS2, GAB1, GBP1, IFNAR2, IL2RA, IRF8, KALRN, KCNH8, LEF1, LPIN1, MAP3K5, MBP, MCPH1, MEF2C, NRCAM, NUGGC, PELI1, PRDM1, PTPRC, PTPRJ, PTPRO, RICTOR, SERINC5, SLC2A1, SMAP2, SPTBN1, SWAP70, SYK, TEC, TNFRSF10A, UBASH3B]
GO:0009719	response to endogenous stimulus	GO_BiologicalProcess-EBI-UniProt-GOA_04.09.2018_00h00	0.0249318	0.0298828	0.00214964	0.00315281	[2]	Group18	1.36571	27	[ABCA1, ARID1B, ATP6V1C1, BCL2, CASP8, CD44, CPEB3, FOXO1, FOXP1, FRS2, GAB1, HDAC9, KCNH8, LBH, LEF1, LIMS1, LMBRD1, LPIN1, MEF2C, MYO1E, PRKCB, PTPN1, PTPRO, SLC2A1, SNX25, SYK, TEC]
GO:0042221	response to chemical	GO_BiologicalProcess-EBI-UniProt-GOA_04.09.2018_00h00	0.00450253	0.00760927	0.00214964	0.00315281	[2]	Group18	1.22585	66	[ABCA1, APBB2, ARID1B, ARID5B, ATP6V1C1, BCL2, BCR, C10orf99, CASP8, CD44, CHD7, CPEB3, CR2, DICER1, DLG2, EHMT1, FOXO1, FOXP1, FRS2, GAB1, GBP1, GNA13, HDAC9, IFNAR2, IGF2BP3, IL1RAPL1, IL2RA, IPCEF1, IRF8, JAK1, KALRN, KCNH8, LBH, LEF1, LIMS1, LMBRD1, LPIN1, LRCH1, MAP3K5, MBP, MEF2C, MYO1E, NRCAM, NUGGC, PELI1, PRDM1, PRKCB, PTPN1, PTPRC, PTPRJ, PTPRO, RERE, RGCC, SLC2A1, SMAP2, SNX25, SPTBN1,…
GO:0048519	negative regulation of biological process	GO_BiologicalProcess-EBI-UniProt-GOA_04.09.2018_00h00	1.22024e-05	8.9661e-05	0.00214964	0.00315281	[1, 2, 3]	Group18	1.37216	82	[ABCA1, ANKRD17, APBB2, ARHGAP25, ARID1B, ARID5B, ASAP1, ATXN1, B4GALT1, BANK1, BASP1, BCL11A, BCL2, BCR, BICD1, C10orf99, CASP8, CCND2, CD44, CHD7, CORO1C, CPEB3, CR2, DICER1, DLG2, DLGAP1, E2F2, EHMT1, EPS15, FOXO1, FOXP1, FRS2, GBP1, GNA13, HDAC9, IGF2BP3, IL1RAPL1, IL2RA, IRF8, JAZF1, KALRN, KCNH8, LBH, LEF1, LIMS1, LMBRD1, LPIN1, LRCH1, MAD1L1, MBP, MCPH1, MEF2C, MOV10, MTSS1, NABP1, NFATC1,…
GO:0048583	regulation of response to stimulus	GO_BiologicalProcess-EBI-UniProt-GOA_04.09.2018_00h00	4.02372e-07	8.50012e-06	0.00214964	0.00315281	[2, 3]	Group18	1.54258	75	[ABCA1, ANKRD17, ARHGAP15, ARHGAP25, ARHGAP26, ARID1B, ASAP1, ATP6V1C1, AUTS2, BANK1, BCL2, BCR, BICD1, BLK, C10orf99, CASP8, CD44, CDC42SE2, CDK14, CR2, CYTH1, EPS15, FOXO1, FOXP1, FRS2, GAB1, GBP1, GNA13, GNG7, HDAC9, HIP1, IFNAR2, IGF2BP3, IL2RA, JAK1, KALRN, KCNH8, KSR2, LBH, LEF1, LIMS1, LMBRD1, LPIN1, MAML2, MAP3K5, MCPH1, MEF2C, MYO1E, NFATC1, PELI1, PRDM1, PRKCB, PTPN1, PTPRC, PTPRJ, PTPR…
GO:0010033	response to organic substance	GO_BiologicalProcess-EBI-UniProt-GOA_04.09.2018_00h00	0.0010411	0.00231508	0.00214964	0.00315281	[3]	Group18	1.3777	53	[ABCA1, ARID1B, ARID5B, ATP6V1C1, BCL2, BCR, CASP8, CD44, CPEB3, CR2, DICER1, FOXO1, FOXP1, FRS2, GAB1, GBP1, GNA13, HDAC9, IFNAR2, IGF2BP3, IL1RAPL1, IL2RA, IRF8, JAK1, KALRN, KCNH8, LBH, LEF1, LIMS1, LMBRD1, LPIN1, LRCH1, MAP3K5, MEF2C, MYO1E, NUGGC, PELI1, PRDM1, PRKCB, PTPN1, PTPRC, PTPRO, RERE, SLC2A1, SMAP2, SNX25, SYK, TCF4, TEC, TNFRSF10A, TRAFD1, UBAC2, ZBTB20]
GO:0048523	negative regulation of cellular process	GO_BiologicalProcess-EBI-UniProt-GOA_04.09.2018_00h00	3.34609e-06	3.76993e-05	0.00214964	0.00315281	[2, 3, 4]	Group18	1.44284	78	[ABCA1, ANKRD17, APBB2, ARHGAP25, ARID5B, ASAP1, ATXN1, B4GALT1, BANK1, BASP1, BCL11A, BCL2, BCR, BICD1, C10orf99, CASP8, CCND2, CD44, CHD7, CORO1C, CPEB3, CR2, DICER1, DLG2, DLGAP1, EHMT1, EPS15, FOXO1, FOXP1, FRS2, GBP1, GNA13, HDAC9, IGF2BP3, IL1RAPL1, IL2RA, IRF8, JAZF1, KALRN, KCNH8, LBH, LEF1, LIMS1, LMBRD1, LPIN1, LRCH1, MAD1L1, MBP, MCPH1, MEF2C, MTSS1, NABP1, NFATC1, NUGGC, PELI1, PRDM1,…
GO:0051240	positive regulation of multicellular organismal process	GO_BiologicalProcess-EBI-UniProt-GOA_04.09.2018_00h00	2.94444e-06	3.55436e-05	0.00214964	0.00315281	[2, 3, 4]	Group18	1.93305	41	[ANKRD17, B4GALT1, BASP1, BCL2, CASP8, CHD7, CPEB3, DICER1, EHMT1, FOXP1, FRS2, GAB1, HDAC9, IL1RAPL1, IL2RA, IRF8, JAK1, KALRN, KCNH8, KSR2, LBH, LEF1, LPIN1, MBP, MEF2C, NRCAM, PELI1, PRDM1, PRKCB, PTPRC, RERE, RGCC, SMAP2, SPTBN1, STIM1, SYK, TCF4, TEC, TIGIT, TRAK1, ZBTB20]
GO:0070887	cellular response to chemical stimulus	GO_BiologicalProcess-EBI-UniProt-GOA_04.09.2018_00h00	0.000203995	0.000615626	0.00214964	0.00315281	[3]	Group18	1.45195	55	[ABCA1, ARID1B, ARID5B, ATP6V1C1, BCL2, BCR, C10orf99, CASP8, CD44, CPEB3, CR2, DICER1, DLG2, FOXO1, FOXP1, FRS2, GAB1, GBP1, GNA13, HDAC9, IFNAR2, IGF2BP3, IL1RAPL1, IL2RA, IPCEF1, IRF8, JAK1, KALRN, KCNH8, LBH, LEF1, LIMS1, LMBRD1, LPIN1, LRCH1, MAP3K5, MEF2C, MYO1E, NUGGC, PELI1, PRDM1, PRKCB, PTPN1, PTPRC, PTPRO, RERE, RGCC, SMAP2, SNX25, SWAP70, SYK, TCF4, TEC, TNFRSF10A, ZBTB20]
GO:1901700	response to oxygen-containing compound	GO_BiologicalProcess-EBI-UniProt-GOA_04.09.2018_00h00	0.00130085	0.0028185	0.00214964	0.00315281	[3]	Group18	1.60562	32	[ABCA1, ARID1B, ATP6V1C1, BCL2, BCR, CASP8, CPEB3, CR2, DICER1, FOXO1, FOXP1, GAB1, HDAC9, IRF8, KALRN, KCNH8, LMBRD1, LPIN1, MAP3K5, MEF2C, MYO1E, NUGGC, PELI1, PRDM1, PRKCB, PTPN1, RERE, SLC2A1, TCF4, TEC, TNFRSF10A, ZBTB20]
GO:0007166	cell surface receptor signaling pathway	GO_BiologicalProcess-EBI-UniProt-GOA_04.09.2018_00h00	5.51778e-05	0.00026643	0.00214964	0.00315281	[3, 4, 5]	Group18	1.53278	54	[ABCA1, ARID1B, ARID5B, ATP6V1C1, BCL2, BCR, BLK, CASP8, CCDC88C, CD44, CDK14, CR2, DICER1, DLG2, EPS15, FOXO1, FRS2, GAB1, GBP1, HIP1, IFNAR2, IGF2BP3, IL2RA, IRF8, JAK1, KALRN, KCNH8, LEF1, LIMS1, LMBRD1, MAML2, MEF2C, MOV10, MTSS1, MYO1E, NFATC1, PELI1, PRDM1, PRKCB, PTPN1, PTPRC, PTPRJ, PTPRO, RAB7A, RERE, SMAP2, SNX25, SPTBN1, SYK, TCF4, TEC, TNFRSF10A, TSPAN5, UBASH3B]
GO:0034097	response to cytokine	GO_BiologicalProcess-EBI-UniProt-GOA_04.09.2018_00h00	0.000822088	0.0019568	0.00214964	0.00315281	[4]	Group18	1.79434	26	[ARID5B, BCL2, CASP8, CD44, DICER1, FOXO1, FOXP1, GBP1, IFNAR2, IGF2BP3, IL1RAPL1, IL2RA, IRF8, JAK1, LEF1, LIMS1, LRCH1, MAP3K5, MYO1E, PELI1, PTPN1, PTPRC, SYK, TEC, TNFRSF10A, TRAFD1]
GO:0071310	cellular response to organic substance	GO_BiologicalProcess-EBI-UniProt-GOA_04.09.2018_00h00	0.000245746	0.000716054	0.00214964	0.00315281	[4]	Group18	1.51086	48	[ABCA1, ARID1B, ARID5B, ATP6V1C1, BCL2, BCR, CASP8, CD44, CPEB3, CR2, DICER1, FOXO1, FOXP1, FRS2, GAB1, GBP1, GNA13, HDAC9, IFNAR2, IGF2BP3, IL1RAPL1, IL2RA, IRF8, JAK1, KCNH8, LBH, LEF1, LIMS1, LMBRD1, LPIN1, LRCH1, MAP3K5, MEF2C, MYO1E, NUGGC, PELI1, PRDM1, PRKCB, PTPN1, PTPRC, RERE, SMAP2, SNX25, SYK, TCF4, TEC, TNFRSF10A, ZBTB20]
GO:0051179	localization	GO_BiologicalProcess-EBI-UniProt-GOA_04.09.2018_00h00	0.000445867	0.00112465	0.000445867	0.0014013	[1]	Group19	1.22236	89	[ABCA1, APBB2, ARHGAP25, ARID5B, ATG4C, ATP6V1C1, ATXN1, AUTS2, B4GALT1, BANK1, BCAS4, BCL2, BCR, BICD1, BLK, C10orf99, CACNB2, CASP8, CCDC88C, CD44, CDC42SE2, CHD7, CORO1C, CR2, CYTH1, DLG2, DOCK10, DOP1B, EPS15, FOXP1, FRS2, GAB1, GBP1, GNA13, HDAC9, HIP1, ICA1, ICE1, IGF2BP3, IL1RAPL1, IPCEF1, IRF8, JAK1, KALRN, KCNH8, KCNQ5, LEF1, LIMS1, LMBRD1, LRCH1, LRRC8C, MAD1L1, MBP, MCPH1, MEF2C, MIPEP…
GO:0033036	macromolecule localization	GO_BiologicalProcess-EBI-UniProt-GOA_04.09.2018_00h00	0.00522696	0.00857628	0.000445867	0.0014013	[2]	Group19	1.32134	47	[ABCA1, ATG4C, ATP6V1C1, BANK1, BCL2, BCR, BICD1, BLK, CACNB2, CASP8, CORO1C, DLG2, DOP1B, EPS15, FOXP1, GBP1, HIP1, ICA1, ICE1, IGF2BP3, KALRN, LIMS1, MBP, MCPH1, MIPEP, MYO1E, NRCAM, PRKCB, PTPN1, PTPRJ, PTPRO, RAB7A, RERE, RGCC, SLC2A1, SNX25, SNX9, SPTBN1, SWAP70, SYK, TBC1D1, TCF4, TRAK1, TSPAN5, UBAC2, USP6NL, XPO6]
GO:0051234	establishment of localization	GO_BiologicalProcess-EBI-UniProt-GOA_04.09.2018_00h00	0.00355272	0.00667122	0.000445867	0.0014013	[2]	Group19	1.21212	72	[ABCA1, ARHGAP25, ATG4C, ATP6V1C1, ATXN1, B4GALT1, BANK1, BCAS4, BCL2, BCR, BICD1, BLK, CACNB2, CASP8, CCDC88C, CD44, CDC42SE2, CHD7, CORO1C, CR2, CYTH1, DLG2, DOP1B, EPS15, FOXP1, FRS2, GBP1, HIP1, ICA1, ICE1, IGF2BP3, IL1RAPL1, IPCEF1, IRF8, KALRN, KCNH8, KCNQ5, LIMS1, LMBRD1, LRRC8C, MAD1L1, MBP, MCPH1, MEF2C, MIPEP, MYO1E, PRKCB, PTPN1, PTPRC, PTPRJ, RAB7A, RERE, RGCC, SAMD9L, SERINC5, SLC2A1…
GO:0051641	cellular localization	GO_BiologicalProcess-EBI-UniProt-GOA_04.09.2018_00h00	0.00712616	0.0109484	0.000445867	0.0014013	[2]	Group19	1.32132	44	[ABCA1, ATG4C, ATXN1, BCAS4, BCL2, BCR, BICD1, CACNB2, CASP8, CCDC88C, CHD7, CR2, DLG2, DOP1B, EPS15, GBP1, HIP1, ICE1, KALRN, MAD1L1, MCPH1, MEF2C, MIPEP, MYO1E, PTPN1, PTPRC, PTPRJ, PTPRO, RAB7A, RERE, SNX9, SPTBN1, SYK, TBC1D1, TCF4, TEC, TRAK1, TSPAN5, UBAC2, UBASH3B, USP6NL, UVRAG, VOPP1, XPO6]
GO:0032879	regulation of localization	GO_BiologicalProcess-EBI-UniProt-GOA_04.09.2018_00h00	3.48212e-06	3.67799e-05	0.000445867	0.0014013	[2, 3]	Group19	1.68329	54	[ABCA1, B4GALT1, BANK1, BCL2, BCR, BICD1, BLK, C10orf99, CACNB2, CASP8, CHD7, CORO1C, DOCK10, FOXP1, FRS2, GAB1, GBP1, GNA13, HDAC9, HIP1, ICA1, ICE1, IL1RAPL1, KALRN, KCNH8, KCNQ5, LEF1, LMBRD1, LRCH1, MAD1L1, MBP, MEF2C, MYO1E, PRKCB, PTPN1, PTPRC, PTPRJ, PTPRO, RAB7A, RERE, RGCC, SLC2A1, SMAP2, SPTBN1, STIM1, SWAP70, SYK, TBC1D1, TCF4, TEC, UBAC2, UBASH3B, USP6NL, UVRAG]
GO:0006810	transport	GO_BiologicalProcess-EBI-UniProt-GOA_04.09.2018_00h00	0.00744498	0.0112339	0.000445867	0.0014013	[3]	Group19	1.19007	69	[ABCA1, ARHGAP25, ATG4C, ATP6V1C1, ATXN1, B4GALT1, BANK1, BCAS4, BCL2, BCR, BICD1, BLK, CACNB2, CASP8, CCDC88C, CD44, CDC42SE2, CHD7, CORO1C, CR2, CYTH1, DLG2, DOP1B, EPS15, FOXP1, FRS2, GBP1, HIP1, ICA1, ICE1, IGF2BP3, IL1RAPL1, IPCEF1, IRF8, KALRN, KCNH8, KCNQ5, LMBRD1, LRRC8C, MBP, MEF2C, MIPEP, MYO1E, PRKCB, PTPN1, PTPRC, PTPRJ, RAB7A, RERE, RGCC, SAMD9L, SERINC5, SLC2A1, SLC9A9, SNX25, SNX9,…
GO:0051649	establishment of localization in cell	GO_BiologicalProcess-EBI-UniProt-GOA_04.09.2018_00h00	0.00332702	0.00631759	0.000445867	0.0014013	[3]	Group19	1.44701	37	[ABCA1, ATG4C, ATXN1, BCAS4, BCL2, BCR, BICD1, CASP8, CCDC88C, CHD7, CR2, DLG2, DOP1B, EPS15, HIP1, ICE1, MAD1L1, MCPH1, MEF2C, MIPEP, MYO1E, PTPN1, PTPRC, RAB7A, RERE, SNX9, SPTBN1, SYK, TBC1D1, TCF4, TEC, TRAK1, UBAC2, UBASH3B, USP6NL, VOPP1, XPO6]
GO:0032940	secretion by cell	GO_BiologicalProcess-EBI-UniProt-GOA_04.09.2018_00h00	0.0122072	0.0171918	0.000445867	0.0014013	[2, 5]	Group19	1.45083	27	[ABCA1, ATP6V1C1, B4GALT1, BANK1, BCR, BLK, CD44, CHD7, CR2, FOXP1, GBP1, ICA1, IL1RAPL1, KALRN, MBP, MEF2C, PRKCB, PTPRC, PTPRJ, RAB7A, RERE, RGCC, SLC2A1, SPTBN1, SYK, TCF4, TEC]
GO:0045184	establishment of protein localization	GO_BiologicalProcess-EBI-UniProt-GOA_04.09.2018_00h00	0.00100756	0.00233258	0.000445867	0.0014013	[3, 4]	Group19	1.53349	38	[ABCA1, ATG4C, ATP6V1C1, BANK1, BCL2, BCR, BLK, CASP8, CORO1C, DLG2, DOP1B, EPS15, FOXP1, GBP1, HIP1, ICA1, ICE1, KALRN, LIMS1, MBP, MIPEP, MYO1E, PRKCB, PTPN1, RAB7A, RERE, RGCC, SLC2A1, SNX25, SNX9, SPTBN1, SYK, TBC1D1, TCF4, TRAK1, UBAC2, USP6NL, XPO6]
GO:0046907	intracellular transport	GO_BiologicalProcess-EBI-UniProt-GOA_04.09.2018_00h00	0.0164557	0.0213925	0.000445867	0.0014013	[3, 4]	Group19	1.38889	29	[ABCA1, ATG4C, ATXN1, BCAS4, BCR, BICD1, CCDC88C, CR2, DLG2, DOP1B, EPS15, HIP1, ICE1, MIPEP, MYO1E, PTPN1, RAB7A, RERE, SNX9, SPTBN1, SYK, TBC1D1, TCF4, TEC, TRAK1, UBAC2, USP6NL, VOPP1, XPO6]
GO:0051049	regulation of transport	GO_BiologicalProcess-EBI-UniProt-GOA_04.09.2018_00h00	5.12103e-05	0.000254545	0.000445867	0.0014013	[3, 4]	Group19	1.75518	39	[ABCA1, BANK1, BCL2, BCR, BICD1, BLK, CACNB2, CASP8, CHD7, FOXP1, FRS2, GBP1, HIP1, ICA1, ICE1, IL1RAPL1, KALRN, KCNH8, KCNQ5, LMBRD1, MBP, MEF2C, MYO1E, PRKCB, PTPN1, RAB7A, RERE, RGCC, SLC2A1, SPTBN1, STIM1, SYK, TBC1D1, TCF4, TEC, UBAC2, UBASH3B, USP6NL, UVRAG]
GO:0016192	vesicle-mediated transport	GO_BiologicalProcess-EBI-UniProt-GOA_04.09.2018_00h00	0.00369538	0.00678826	0.000445867	0.0014013	[4]	Group19	1.44986	36	[ABCA1, ARHGAP25, ATP6V1C1, B4GALT1, BCR, BICD1, CD44, CDC42SE2, CORO1C, CR2, CYTH1, DOP1B, EPS15, HIP1, IL1RAPL1, IRF8, KALRN, LMBRD1, MBP, MYO1E, PRKCB, PTPN1, PTPRC, PTPRJ, RAB7A, RERE, SAMD9L, SNX9, SPTBN1, SYK, TBC1D1, TEC, TRAK1, USP6NL, UVRAG, VOPP1]
GO:0034613	cellular protein localization	GO_BiologicalProcess-EBI-UniProt-GOA_04.09.2018_00h00	0.0171554	0.0217989	0.000445867	0.0014013	[4]	Group19	1.38425	29	[ATG4C, BCL2, BCR, BICD1, CACNB2, CASP8, DLG2, GBP1, HIP1, ICE1, KALRN, MCPH1, MIPEP, MYO1E, PTPN1, PTPRJ, PTPRO, RAB7A, RERE, SNX9, SPTBN1, SYK, TBC1D1, TCF4, TRAK1, TSPAN5, UBAC2, USP6NL, XPO6]
GO:0071702	organic substance transport	GO_BiologicalProcess-EBI-UniProt-GOA_04.09.2018_00h00	0.028462	0.0336369	0.000445867	0.0014013	[4]	Group19	1.23916	40	[ABCA1, ATG4C, ATP6V1C1, BANK1, BCR, BLK, CHD7, DLG2, DOP1B, EPS15, FOXP1, GBP1, HIP1, ICA1, ICE1, IGF2BP3, KALRN, LMBRD1, LRRC8C, MBP, MIPEP, MYO1E, PRKCB, PTPN1, RAB7A, RERE, RGCC, SERINC5, SLC2A1, SNX25, SNX9, SPTBN1, SYK, TBC1D1, TCF4, TEC, TRAK1, UBAC2, USP6NL, XPO6]
GO:0071705	nitrogen compound transport	GO_BiologicalProcess-EBI-UniProt-GOA_04.09.2018_00h00	0.00432525	0.00753575	0.000445867	0.0014013	[4]	Group19	1.40338	39	[ABCA1, ATG4C, ATP6V1C1, BANK1, BCR, BLK, CHD7, DLG2, DOP1B, EPS15, FOXP1, GBP1, HIP1, ICA1, ICE1, IGF2BP3, KALRN, LMBRD1, LRRC8C, MBP, MIPEP, MYO1E, PRKCB, PTPN1, RAB7A, RERE, RGCC, SERINC5, SLC2A1, SNX25, SNX9, SPTBN1, SYK, TBC1D1, TCF4, TRAK1, UBAC2, USP6NL, XPO6]
GO:0015031	protein transport	GO_BiologicalProcess-EBI-UniProt-GOA_04.09.2018_00h00	0.00798406	0.0117331	0.000445867	0.0014013	[4, 5, 6, 7]	Group19	1.41509	33	[ABCA1, ATG4C, ATP6V1C1, BANK1, BCR, BLK, DLG2, DOP1B, EPS15, FOXP1, GBP1, HIP1, ICA1, ICE1, MBP, MIPEP, MYO1E, PRKCB, PTPN1, RAB7A, RERE, RGCC, SLC2A1, SNX25, SNX9, SPTBN1, SYK, TBC1D1, TCF4, TRAK1, UBAC2, USP6NL, XPO6]
GO:0023052	signaling	GO_BiologicalProcess-EBI-UniProt-GOA_04.09.2018_00h00	1.97518e-06	2.56773e-05	0.000793486	0.00174567	[1]	Group20	1.3317	98	[ABCA1, ANKRD17, APBB1IP, APBB2, ARHGAP15, ARHGAP25, ARHGAP26, ARID1B, ARID5B, ASAP1, ATP6V1C1, AUTS2, BANK1, BCL11A, BCL2, BCR, BICD1, BLK, C10orf99, CACNB2, CASP8, CCDC88C, CD44, CDC42SE2, CDK14, CHD7, CORO1C, CPEB3, CR2, CYTH1, DICER1, DLG2, DLGAP1, DOCK10, E2F2, EPS15, FOXO1, FOXP1, FRS2, GAB1, GBP1, GNA13, GNG7, GPR141, HDAC9, HIP1, HIVEP2, ICA1, IFNAR2, IGF2BP3, IL1RAPL1, IL2RA, IRF8, JAK1,…
GO:0050896	response to stimulus	GO_BiologicalProcess-EBI-UniProt-GOA_04.09.2018_00h00	8.88154e-05	0.000319357	0.000793486	0.00174567	[1]	Group20	1.16677	116	[ABCA1, ANKRD17, APBB1IP, APBB2, ARHGAP15, ARHGAP25, ARHGAP26, ARID1B, ARID5B, ASAP1, ATP6V1C1, AUTS2, B4GALT1, BANK1, BCL11A, BCL2, BCR, BICD1, BLK, C10orf99, CASP8, CCDC88C, CCND2, CD44, CDC42SE2, CDK14, CHD7, CORO1C, CPEB3, CR2, CYTH1, DICER1, DLG2, DLGAP1, DOCK10, E2F2, EHMT1, EPC2, EPS15, FOXO1, FOXP1, FRS2, GAB1, GBP1, GNA13, GNG7, GPR141, HDAC9, HIP1, HIVEP2, IFNAR2, IGF2BP3, IL1RAPL1, IL2…
GO:0007154	cell communication	GO_BiologicalProcess-EBI-UniProt-GOA_04.09.2018_00h00	5.13776e-06	4.82379e-05	0.000793486	0.00174567	[2]	Group20	1.31258	97	[ABCA1, ANKRD17, APBB1IP, APBB2, ARHGAP15, ARHGAP25, ARHGAP26, ARID1B, ARID5B, ASAP1, ATP6V1C1, AUTS2, BANK1, BCL11A, BCL2, BCR, BICD1, BLK, C10orf99, CACNB2, CASP8, CCDC88C, CD44, CDC42SE2, CDK14, CHD7, CORO1C, CPEB3, CR2, CYTH1, DICER1, DLG2, DLGAP1, DOCK10, E2F2, EPS15, FOXO1, FOXP1, FRS2, GAB1, GBP1, GNA13, GNG7, GPR141, HDAC9, HIP1, HIVEP2, ICA1, IFNAR2, IGF2BP3, IL1RAPL1, IL2RA, IRF8, JAK1,…
GO:0042221	response to chemical	GO_BiologicalProcess-EBI-UniProt-GOA_04.09.2018_00h00	0.00450253	0.00760927	0.000793486	0.00174567	[2]	Group20	1.22585	66	[ABCA1, APBB2, ARID1B, ARID5B, ATP6V1C1, BCL2, BCR, C10orf99, CASP8, CD44, CHD7, CPEB3, CR2, DICER1, DLG2, EHMT1, FOXO1, FOXP1, FRS2, GAB1, GBP1, GNA13, HDAC9, IFNAR2, IGF2BP3, IL1RAPL1, IL2RA, IPCEF1, IRF8, JAK1, KALRN, KCNH8, LBH, LEF1, LIMS1, LMBRD1, LPIN1, LRCH1, MAP3K5, MBP, MEF2C, MYO1E, NRCAM, NUGGC, PELI1, PRDM1, PRKCB, PTPN1, PTPRC, PTPRJ, PTPRO, RERE, RGCC, SLC2A1, SMAP2, SNX25, SPTBN1,…
GO:0051716	cellular response to stimulus	GO_BiologicalProcess-EBI-UniProt-GOA_04.09.2018_00h00	1.65598e-05	0.000111944	0.000793486	0.00174567	[2]	Group20	1.25457	103	[ABCA1, ANKRD17, APBB1IP, APBB2, ARHGAP15, ARHGAP25, ARHGAP26, ARID1B, ARID5B, ATP6V1C1, AUTS2, BANK1, BCL11A, BCL2, BCR, BICD1, BLK, C10orf99, CASP8, CCDC88C, CCND2, CD44, CDC42SE2, CDK14, CORO1C, CPEB3, CR2, CYTH1, DICER1, DLG2, DLGAP1, DOCK10, E2F2, EPC2, EPS15, FOXO1, FOXP1, FRS2, GAB1, GBP1, GNA13, GNG7, GPR141, HDAC9, HIP1, HIVEP2, IFNAR2, IGF2BP3, IL1RAPL1, IL2RA, IPCEF1, IRF8, JAK1, KALRN…
GO:0023051	regulation of signaling	GO_BiologicalProcess-EBI-UniProt-GOA_04.09.2018_00h00	7.0778e-09	1.19615e-06	0.000793486	0.00174567	[2, 3]	Group20	1.72579	72	[ABCA1, ANKRD17, ARHGAP15, ARHGAP25, ARHGAP26, ARID1B, ATP6V1C1, AUTS2, BANK1, BCL2, BCR, BICD1, BLK, C10orf99, CASP8, CD44, CDC42SE2, CDK14, CHD7, CPEB3, CR2, CYTH1, DLG2, EPS15, FOXO1, FOXP1, FRS2, GAB1, GBP1, GNA13, GNG7, HDAC9, HIP1, ICA1, IFNAR2, IGF2BP3, JAK1, KALRN, KCNH8, KSR2, LBH, LEF1, LIMS1, LMBRD1, MAML2, MAP3K5, MEF2C, MYO1E, NFATC1, PELI1, PRDM1, PRKCB, PTPN1, PTPRC, PTPRJ, PTPRO, …
GO:0048583	regulation of response to stimulus	GO_BiologicalProcess-EBI-UniProt-GOA_04.09.2018_00h00	4.02372e-07	8.50012e-06	0.000793486	0.00174567	[2, 3]	Group20	1.54258	75	[ABCA1, ANKRD17, ARHGAP15, ARHGAP25, ARHGAP26, ARID1B, ASAP1, ATP6V1C1, AUTS2, BANK1, BCL2, BCR, BICD1, BLK, C10orf99, CASP8, CD44, CDC42SE2, CDK14, CR2, CYTH1, EPS15, FOXO1, FOXP1, FRS2, GAB1, GBP1, GNA13, GNG7, HDAC9, HIP1, IFNAR2, IGF2BP3, IL2RA, JAK1, KALRN, KCNH8, KSR2, LBH, LEF1, LIMS1, LMBRD1, LPIN1, MAML2, MAP3K5, MCPH1, MEF2C, MYO1E, NFATC1, PELI1, PRDM1, PRKCB, PTPN1, PTPRC, PTPRJ, PTPR…
GO:0050794	regulation of cellular process	GO_BiologicalProcess-EBI-UniProt-GOA_04.09.2018_00h00	1.73018e-05	0.000108297	0.000793486	0.00174567	[2, 3]	Group20	1.13695	133	[ABCA1, ANKRD17, APBB1IP, APBB2, ARHGAP15, ARHGAP25, ARHGAP26, ARID1B, ARID5B, ASAP1, ATF7IP2, ATP6V1C1, ATXN1, AUTS2, B4GALT1, BANK1, BASP1, BCL11A, BCL2, BCR, BICD1, BLK, C10orf99, CASP8, CCDC88C, CCND2, CD44, CDC42SE2, CDK14, CHD7, CORO1C, CPEB3, CR2, CYTH1, DDHD1, DENND4A, DICER1, DLG2, DLGAP1, DOCK10, E2F2, EHMT1, EPC2, EPS15, FOXO1, FOXP1, FRS2, GAB1, GBP1, GNA13, GNG7, GPR141, HDAC9, HIP1,…
GO:0007165	signal transduction	GO_BiologicalProcess-EBI-UniProt-GOA_04.09.2018_00h00	1.67481e-05	0.000108863	0.000793486	0.00174567	[2, 3, 4]	Group20	1.31675	90	[ABCA1, ANKRD17, APBB1IP, APBB2, ARHGAP15, ARHGAP25, ARHGAP26, ARID1B, ARID5B, ATP6V1C1, AUTS2, BANK1, BCL11A, BCL2, BCR, BICD1, BLK, C10orf99, CASP8, CCDC88C, CD44, CDC42SE2, CDK14, CORO1C, CR2, CYTH1, DICER1, DLG2, DLGAP1, DOCK10, E2F2, EPS15, FOXO1, FOXP1, FRS2, GAB1, GBP1, GNA13, GNG7, GPR141, HDAC9, HIP1, HIVEP2, IFNAR2, IGF2BP3, IL1RAPL1, IL2RA, IRF8, JAK1, KALRN, KCNH8, KSR2, LBH, LEF1, LI…
GO:0010033	response to organic substance	GO_BiologicalProcess-EBI-UniProt-GOA_04.09.2018_00h00	0.0010411	0.00231508	0.000793486	0.00174567	[3]	Group20	1.3777	53	[ABCA1, ARID1B, ARID5B, ATP6V1C1, BCL2, BCR, CASP8, CD44, CPEB3, CR2, DICER1, FOXO1, FOXP1, FRS2, GAB1, GBP1, GNA13, HDAC9, IFNAR2, IGF2BP3, IL1RAPL1, IL2RA, IRF8, JAK1, KALRN, KCNH8, LBH, LEF1, LIMS1, LMBRD1, LPIN1, LRCH1, MAP3K5, MEF2C, MYO1E, NUGGC, PELI1, PRDM1, PRKCB, PTPN1, PTPRC, PTPRO, RERE, SLC2A1, SMAP2, SNX25, SYK, TCF4, TEC, TNFRSF10A, TRAFD1, UBAC2, ZBTB20]
GO:0023056	positive regulation of signaling	GO_BiologicalProcess-EBI-UniProt-GOA_04.09.2018_00h00	0.00446402	0.00769815	0.000793486	0.00174567	[2, 3, 4]	Group20	1.48492	32	[ANKRD17, ARID1B, ATP6V1C1, AUTS2, BANK1, BCL2, BLK, CASP8, CD44, DLG2, EPS15, FRS2, GAB1, HIP1, KALRN, KSR2, LIMS1, MAML2, MAP3K5, MYO1E, PELI1, PRKCB, PTPN1, PTPRC, PTPRJ, RICTOR, SMAP2, SYK, TCF4, TNFRSF10A, TSPAN5, WDFY1]
GO:0048584	positive regulation of response to stimulus	GO_BiologicalProcess-EBI-UniProt-GOA_04.09.2018_00h00	0.00615068	0.00971462	0.000793486	0.00174567	[2, 3, 4]	Group20	1.37469	39	[ANKRD17, ARID1B, ASAP1, ATP6V1C1, AUTS2, BANK1, BCL2, BLK, CASP8, CD44, CR2, FOXP1, FRS2, GAB1, GBP1, HIP1, KALRN, KSR2, LIMS1, LPIN1, MAML2, MAP3K5, MEF2C, MYO1E, PELI1, PRKCB, PTPN1, PTPRC, PTPRJ, RGCC, RICTOR, SMAP2, SWAP70, SYK, TCF4, TEC, TNFRSF10A, TSPAN5, WDFY1]
GO:0070887	cellular response to chemical stimulus	GO_BiologicalProcess-EBI-UniProt-GOA_04.09.2018_00h00	0.000203995	0.000615626	0.000793486	0.00174567	[3]	Group20	1.45195	55	[ABCA1, ARID1B, ARID5B, ATP6V1C1, BCL2, BCR, C10orf99, CASP8, CD44, CPEB3, CR2, DICER1, DLG2, FOXO1, FOXP1, FRS2, GAB1, GBP1, GNA13, HDAC9, IFNAR2, IGF2BP3, IL1RAPL1, IL2RA, IPCEF1, IRF8, JAK1, KALRN, KCNH8, LBH, LEF1, LIMS1, LMBRD1, LPIN1, LRCH1, MAP3K5, MEF2C, MYO1E, NUGGC, PELI1, PRDM1, PRKCB, PTPN1, PTPRC, PTPRO, RERE, RGCC, SMAP2, SNX25, SWAP70, SYK, TCF4, TEC, TNFRSF10A, ZBTB20]
GO:0010646	regulation of cell communication	GO_BiologicalProcess-EBI-UniProt-GOA_04.09.2018_00h00	1.17909e-08	9.96329e-07	0.000793486	0.00174567	[3, 4]	Group20	1.71871	71	[ABCA1, ANKRD17, ARHGAP15, ARHGAP25, ARHGAP26, ARID1B, ATP6V1C1, AUTS2, BANK1, BCL2, BCR, BICD1, BLK, C10orf99, CASP8, CD44, CDC42SE2, CDK14, CHD7, CPEB3, CR2, CYTH1, DLG2, EPS15, FOXO1, FOXP1, FRS2, GAB1, GBP1, GNA13, GNG7, HDAC9, HIP1, ICA1, IFNAR2, IGF2BP3, JAK1, KALRN, KCNH8, KSR2, LBH, LEF1, LIMS1, LMBRD1, MAML2, MAP3K5, MEF2C, MYO1E, NFATC1, PELI1, PRDM1, PRKCB, PTPN1, PTPRC, PTPRJ, PTPRO, …
GO:0007166	cell surface receptor signaling pathway	GO_BiologicalProcess-EBI-UniProt-GOA_04.09.2018_00h00	5.51778e-05	0.00026643	0.000793486	0.00174567	[3, 4, 5]	Group20	1.53278	54	[ABCA1, ARID1B, ARID5B, ATP6V1C1, BCL2, BCR, BLK, CASP8, CCDC88C, CD44, CDK14, CR2, DICER1, DLG2, EPS15, FOXO1, FRS2, GAB1, GBP1, HIP1, IFNAR2, IGF2BP3, IL2RA, IRF8, JAK1, KALRN, KCNH8, LEF1, LIMS1, LMBRD1, MAML2, MEF2C, MOV10, MTSS1, MYO1E, NFATC1, PELI1, PRDM1, PRKCB, PTPN1, PTPRC, PTPRJ, PTPRO, RAB7A, RERE, SMAP2, SNX25, SPTBN1, SYK, TCF4, TEC, TNFRSF10A, TSPAN5, UBASH3B]
GO:0009966	regulation of signal transduction	GO_BiologicalProcess-EBI-UniProt-GOA_04.09.2018_00h00	2.18695e-08	1.23198e-06	0.000793486	0.00174567	[3, 4, 5]	Group20	1.76	66	[ABCA1, ANKRD17, ARHGAP15, ARHGAP25, ARHGAP26, ARID1B, ATP6V1C1, AUTS2, BANK1, BCL2, BCR, BICD1, BLK, C10orf99, CASP8, CD44, CDC42SE2, CDK14, CR2, CYTH1, EPS15, FOXO1, FOXP1, FRS2, GAB1, GBP1, GNA13, GNG7, HDAC9, HIP1, IFNAR2, IGF2BP3, JAK1, KALRN, KCNH8, KSR2, LBH, LEF1, LIMS1, LMBRD1, MAML2, MAP3K5, MEF2C, MYO1E, NFATC1, PELI1, PRDM1, PRKCB, PTPN1, PTPRC, PTPRJ, PTPRO, RAB7A, RERE, RICTOR, SMAP…
GO:0010647	positive regulation of cell communication	GO_BiologicalProcess-EBI-UniProt-GOA_04.09.2018_00h00	0.00761227	0.0113847	0.000793486	0.00174567	[3, 4, 5]	Group20	1.44522	31	[ANKRD17, ARID1B, ATP6V1C1, AUTS2, BANK1, BCL2, BLK, CASP8, CD44, DLG2, FRS2, GAB1, HIP1, KALRN, KSR2, LIMS1, MAML2, MAP3K5, MYO1E, PELI1, PRKCB, PTPN1, PTPRC, PTPRJ, RICTOR, SMAP2, SYK, TCF4, TNFRSF10A, TSPAN5, WDFY1]
GO:0035556	intracellular signal transduction	GO_BiologicalProcess-EBI-UniProt-GOA_04.09.2018_00h00	5.87881e-05	0.000261453	0.000793486	0.00174567	[3, 4, 5]	Group20	1.56298	51	[ABCA1, ANKRD17, APBB2, ARHGAP15, ARHGAP25, ARHGAP26, AUTS2, BANK1, BCL2, BCR, BLK, CASP8, CCDC88C, CD44, CDC42SE2, CYTH1, DOCK10, E2F2, FOXO1, FRS2, GAB1, GBP1, GNA13, HDAC9, HIP1, IFNAR2, IL2RA, JAK1, KALRN, KCNH8, KSR2, LIMS1, LMBRD1, MAP3K5, MBP, MEF2C, NABP1, NFATC1, PELI1, PRKCB, PTPN1, PTPRC, PTPRJ, RGCC, RICTOR, SPTBN1, SYK, TCF4, TEC, TNFRSF10A, WWC3]
GO:0071310	cellular response to organic substance	GO_BiologicalProcess-EBI-UniProt-GOA_04.09.2018_00h00	0.000245746	0.000716054	0.000793486	0.00174567	[4]	Group20	1.51086	48	[ABCA1, ARID1B, ARID5B, ATP6V1C1, BCL2, BCR, CASP8, CD44, CPEB3, CR2, DICER1, FOXO1, FOXP1, FRS2, GAB1, GBP1, GNA13, HDAC9, IFNAR2, IGF2BP3, IL1RAPL1, IL2RA, IRF8, JAK1, KCNH8, LBH, LEF1, LIMS1, LMBRD1, LPIN1, LRCH1, MAP3K5, MEF2C, MYO1E, NUGGC, PELI1, PRDM1, PRKCB, PTPN1, PTPRC, RERE, SMAP2, SNX25, SYK, TCF4, TEC, TNFRSF10A, ZBTB20]
GO:0009967	positive regulation of signal transduction	GO_BiologicalProcess-EBI-UniProt-GOA_04.09.2018_00h00	0.00779113	0.01155	0.000793486	0.00174567	[3, 4, 5, 6]	Group20	1.47133	29	[ANKRD17, ARID1B, ATP6V1C1, AUTS2, BANK1, BCL2, CASP8, CD44, FRS2, GAB1, HIP1, KALRN, KSR2, LIMS1, MAML2, MAP3K5, MYO1E, PELI1, PRKCB, PTPN1, PTPRC, PTPRJ, RICTOR, SMAP2, SYK, TCF4, TNFRSF10A, TSPAN5, WDFY1]
GO:0007167	enzyme linked receptor protein signaling pathway	GO_BiologicalProcess-EBI-UniProt-GOA_04.09.2018_00h00	5.96118e-06	5.30231e-05	0.000793486	0.00174567	[4, 5, 6]	Group20	2.2674	29	[ARID5B, ATP6V1C1, BCR, BLK, EPS15, FOXO1, FRS2, GAB1, HIP1, JAK1, KALRN, KCNH8, LEF1, LMBRD1, MTSS1, MYO1E, PRKCB, PTPN1, PTPRJ, PTPRO, RAB7A, RERE, SMAP2, SNX25, SPTBN1, SYK, TCF4, TEC, UBASH3B]
GO:1902531	regulation of intracellular signal transduction	GO_BiologicalProcess-EBI-UniProt-GOA_04.09.2018_00h00	0.00102366	0.00233782	0.000793486	0.00174567	[4, 5, 6]	Group20	1.56114	36	[ABCA1, ANKRD17, ARHGAP15, ARHGAP25, ARHGAP26, AUTS2, BANK1, BCL2, BCR, CASP8, CD44, CDC42SE2, CYTH1, FOXO1, FRS2, GAB1, GBP1, GNA13, HDAC9, HIP1, KALRN, KCNH8, KSR2, LIMS1, LMBRD1, MAP3K5, PELI1, PRKCB, PTPN1, PTPRC, PTPRJ, RICTOR, SYK, TCF4, TNFRSF10A, WWC3]
GO:0032501	multicellular organismal process	GO_BiologicalProcess-EBI-UniProt-GOA_04.09.2018_00h00	0.0124393	0.0172315	0.00145015	0.00245409	[1]	Group21	1.10365	92	[ABCA1, ANKRD17, APBB2, ARHGAP26, ARID1B, ARID5B, ASAP1, ATP6V1C1, ATXN1, AUTS2, B4GALT1, BANK1, BASP1, BCL11A, BCL2, BCR, CACNB2, CASP8, CCND2, CD44, CEMIP2, CHD7, CORO1C, CPEB3, CR2, DGCR2, DICER1, DLG2, DOCK10, DOP1B, E2F2, EHMT1, FOXO1, FOXP1, FRS2, GAB1, GBP1, GNA13, HDAC9, HIVEP2, IGF2BP3, IL1RAPL1, IL2RA, IRF8, JAK1, KALRN, KCNH8, KSR2, LBH, LEF1, LIPA, LPIN1, MAD1L1, MBNL1, MBP, MCPH1, ME…
GO:0032502	developmental process	GO_BiologicalProcess-EBI-UniProt-GOA_04.09.2018_00h00	7.5338e-06	6.36606e-05	0.00145015	0.00245409	[1]	Group21	1.32347	93	[ABCA1, ANKRD17, APBB2, ARHGAP15, ARHGAP26, ARID1B, ARID5B, ASAP1, ATP6V1C1, ATXN1, AUTS2, B4GALT1, BASP1, BCL11A, BCL2, BCR, BICD1, BLK, CASP8, CD44, CDC42SE2, CEMIP2, CHD7, CORO1C, CPEB3, CR2, DDHD1, DGCR2, DICER1, DLG2, DOCK10, DOP1B, E2F2, EHMT1, FOXO1, FOXP1, FRS2, GAB1, GBP1, GNA13, HDAC9, HIP1, HIVEP2, IGF2BP3, IL1RAPL1, IL2RA, IRF8, JAK1, KALRN, KCNH8, LBH, LEF1, LIMS1, LIPA, LPIN1, LRRC8…
GO:0040011	locomotion	GO_BiologicalProcess-EBI-UniProt-GOA_04.09.2018_00h00	0.000258006	0.000726718	0.00145015	0.00245409	[1]	Group21	1.66143	37	[APBB2, ARID5B, AUTS2, B4GALT1, BCL2, BCR, BLK, C10orf99, CD44, CORO1C, DOCK10, FOXP1, FRS2, GAB1, GNA13, HDAC9, JAK1, KALRN, KCNH8, LEF1, LRCH1, MEF2C, MIPEP, MYO1E, NRCAM, PTPRC, PTPRJ, PTPRO, RAB7A, RERE, RGCC, SMAP2, SPTBN1, SWAP70, SYK, TEC, TNFRSF10A]
GO:0006928	movement of cell or subcellular component	GO_BiologicalProcess-EBI-UniProt-GOA_04.09.2018_00h00	0.000107729	0.000364123	0.00145015	0.00245409	[2]	Group21	1.66194	41	[APBB2, ARID5B, AUTS2, B4GALT1, BCL2, BCR, BICD1, BLK, C10orf99, CACNB2, CD44, CORO1C, DLG2, DOCK10, FOXP1, FRS2, GAB1, GNA13, HDAC9, JAK1, KALRN, KCNH8, LEF1, LRCH1, MEF2C, MIPEP, MYBPC1, MYO1E, NRCAM, PTPRC, PTPRJ, PTPRO, RERE, RGCC, SMAP2, SPTBN1, SWAP70, SYK, TEC, TNFRSF10A, TRAK1]
GO:0042221	response to chemical	GO_BiologicalProcess-EBI-UniProt-GOA_04.09.2018_00h00	0.00450253	0.00760927	0.00145015	0.00245409	[2]	Group21	1.22585	66	[ABCA1, APBB2, ARID1B, ARID5B, ATP6V1C1, BCL2, BCR, C10orf99, CASP8, CD44, CHD7, CPEB3, CR2, DICER1, DLG2, EHMT1, FOXO1, FOXP1, FRS2, GAB1, GBP1, GNA13, HDAC9, IFNAR2, IGF2BP3, IL1RAPL1, IL2RA, IPCEF1, IRF8, JAK1, KALRN, KCNH8, LBH, LEF1, LIMS1, LMBRD1, LPIN1, LRCH1, MAP3K5, MBP, MEF2C, MYO1E, NRCAM, NUGGC, PELI1, PRDM1, PRKCB, PTPN1, PTPRC, PTPRJ, PTPRO, RERE, RGCC, SLC2A1, SMAP2, SNX25, SPTBN1,…
GO:0048518	positive regulation of biological process	GO_BiologicalProcess-EBI-UniProt-GOA_04.09.2018_00h00	4.66118e-07	8.75267e-06	0.00145015	0.00245409	[1, 2, 3]	Group21	1.39934	93	[ABCA1, ANKRD17, APBB1IP, APBB2, ARID1B, ARID5B, ASAP1, ATG4C, ATP6V1C1, AUTS2, B4GALT1, BANK1, BASP1, BCL2, BCR, BICD1, BLK, CACNB2, CASP8, CCND2, CD44, CHD7, CORO1C, CPEB3, CR2, DDHD1, DICER1, DLG2, DLGAP1, E2F2, EHMT1, EPS15, FOXO1, FOXP1, FRS2, GAB1, GBP1, GNA13, HDAC9, HIP1, ICE1, IL1RAPL1, IL2RA, IRF8, JAK1, KALRN, KCNH8, KSR2, LBH, LEF1, LIMS1, LPIN1, LPIN2, MAML2, MAP3K5, MBP, MEF2C, MIPE…
GO:0048856	anatomical structure development	GO_BiologicalProcess-EBI-UniProt-GOA_04.09.2018_00h00	1.13799e-05	8.74182e-05	0.00145015	0.00245409	[2]	Group21	1.33901	88	[ANKRD17, APBB2, ARHGAP15, ARHGAP26, ARID1B, ARID5B, ASAP1, ATP6V1C1, ATXN1, AUTS2, B4GALT1, BASP1, BCL11A, BCL2, BCR, BICD1, CASP8, CD44, CDC42SE2, CEMIP2, CHD7, CORO1C, CPEB3, CR2, DDHD1, DGCR2, DICER1, DLG2, DOCK10, DOP1B, E2F2, EHMT1, FOXO1, FOXP1, FRS2, GAB1, GBP1, GNA13, HDAC9, HIVEP2, IGF2BP3, IL1RAPL1, IL2RA, IRF8, JAK1, KALRN, KCNH8, LBH, LEF1, LIMS1, LIPA, LPIN1, MAD1L1, MAP3K5, MBNL1, …
GO:0048869	cellular developmental process	GO_BiologicalProcess-EBI-UniProt-GOA_04.09.2018_00h00	0.000295006	0.000817313	0.00145015	0.00245409	[2]	Group21	1.34484	67	[ABCA1, ANKRD17, APBB2, ARHGAP15, ARID1B, ARID5B, ASAP1, AUTS2, B4GALT1, BASP1, BCL11A, BCL2, BLK, CASP8, CD44, CDC42SE2, CHD7, CORO1C, CPEB3, CR2, DICER1, DOCK10, EHMT1, FOXO1, FOXP1, FRS2, GAB1, GBP1, GNA13, HDAC9, HIP1, IL1RAPL1, IL2RA, IRF8, JAK1, KALRN, KCNH8, LBH, LEF1, LIMS1, LIPA, LPIN1, LRRC8C, MAP3K5, MBNL1, MEF2C, MOV10, MTSS1, MYBPC1, MYO1E, NFATC1, NRCAM, PALM2-AKAP2, PRDM1, PRKCB, P…
GO:0007275	multicellular organism development	GO_BiologicalProcess-EBI-UniProt-GOA_04.09.2018_00h00	0.00025209	0.000722089	0.00145015	0.00245409	[2, 3]	Group21	1.29011	78	[ANKRD17, APBB2, ARHGAP26, ARID1B, ARID5B, ASAP1, ATP6V1C1, ATXN1, AUTS2, B4GALT1, BASP1, BCL11A, BCL2, BCR, CASP8, CD44, CEMIP2, CHD7, CORO1C, CPEB3, CR2, DGCR2, DICER1, DLG2, DOCK10, DOP1B, E2F2, EHMT1, FOXO1, FOXP1, FRS2, GAB1, GNA13, HDAC9, HIVEP2, IL1RAPL1, IL2RA, IRF8, JAK1, KALRN, KCNH8, LBH, LEF1, LIPA, LPIN1, MAD1L1, MBNL1, MBP, MCPH1, MEF2C, MIPEP, MOV10, MTSS1, MYO1E, NFATC1, NRCAM, PR…
GO:0009653	anatomical structure morphogenesis	GO_BiologicalProcess-EBI-UniProt-GOA_04.09.2018_00h00	2.17451e-07	5.2499e-06	0.00145015	0.00245409	[2, 3]	Group21	1.81818	55	[APBB2, ARHGAP15, ARID1B, ARID5B, AUTS2, B4GALT1, BASP1, BCL2, BCR, BICD1, CD44, CDC42SE2, CEMIP2, CHD7, CORO1C, DDHD1, DGCR2, DICER1, DOCK10, E2F2, FOXO1, FOXP1, FRS2, GAB1, GBP1, GNA13, HDAC9, IGF2BP3, IL1RAPL1, JAK1, KALRN, KCNH8, LEF1, LIMS1, LIPA, MBNL1, MBP, MEF2C, MTSS1, MYBPC1, MYO1E, NRCAM, PALM2-AKAP2, PRDM1, PRKCB, PTPRO, RERE, RGCC, SMAP2, SPTBN1, STIM1, SYK, TCF4, TEC, TRAK1]
GO:0050793	regulation of developmental process	GO_BiologicalProcess-EBI-UniProt-GOA_04.09.2018_00h00	7.4026e-08	2.50208e-06	0.00145015	0.00245409	[2, 3]	Group21	1.85861	56	[ABCA1, ANKRD17, ARHGAP15, ASAP1, B4GALT1, BASP1, BCL2, BCR, CASP8, CD44, CDC42SE2, CEMIP2, CHD7, CORO1C, CPEB3, DDHD1, DICER1, E2F2, EHMT1, FOXO1, FOXP1, FRS2, GAB1, GBP1, GNA13, HDAC9, IL1RAPL1, IL2RA, JAK1, KALRN, KCNH8, LBH, LEF1, LIMS1, LPIN1, MAP3K5, MBP, MEF2C, MOV10, NFATC1, NRCAM, PALM2-AKAP2, PRDM1, PRKCB, PTPRC, PTPRO, RERE, RGCC, SMAP2, STIM1, SYK, TCF4, TEC, TRAK1, UBASH3B, WWC3]
GO:0051239	regulation of multicellular organismal process	GO_BiologicalProcess-EBI-UniProt-GOA_04.09.2018_00h00	3.83226e-06	3.80972e-05	0.00145015	0.00245409	[2, 3]	Group21	1.62602	58	[ABCA1, ANKRD17, ARID1B, ASAP1, B4GALT1, BANK1, BASP1, BCL2, BCR, CACNB2, CASP8, CEMIP2, CHD7, CORO1C, CPEB3, DICER1, E2F2, EHMT1, FOXO1, FOXP1, FRS2, GAB1, GBP1, HDAC9, IGF2BP3, IL1RAPL1, IL2RA, IRF8, JAK1, KALRN, KCNH8, KSR2, LBH, LEF1, LPIN1, MBP, MEF2C, MOV10, NFATC1, NRCAM, PELI1, PRDM1, PRKCB, PTPRC, PTPRO, RERE, RGCC, SMAP2, SPTBN1, STIM1, SYK, TCF4, TEC, TIGIT, TRAK1, UBASH3B, WWC3, ZBTB2…
GO:0030154	cell differentiation	GO_BiologicalProcess-EBI-UniProt-GOA_04.09.2018_00h00	0.00155308	0.00324037	0.00145015	0.00245409	[3]	Group21	1.29734	62	[ABCA1, ANKRD17, APBB2, ARID1B, ARID5B, ASAP1, AUTS2, B4GALT1, BASP1, BCL11A, BCL2, BLK, CASP8, CHD7, CORO1C, CPEB3, CR2, DICER1, DOCK10, EHMT1, FOXO1, FOXP1, FRS2, GAB1, GBP1, GNA13, HDAC9, HIP1, IL1RAPL1, IL2RA, IRF8, JAK1, KALRN, KCNH8, LBH, LEF1, LIMS1, LPIN1, LRRC8C, MAP3K5, MBNL1, MEF2C, MOV10, MTSS1, MYBPC1, MYO1E, NFATC1, NRCAM, PRDM1, PRKCB, PTPRC, PTPRO, RERE, RGCC, SPTBN1, STIM1, SYK, …
GO:0042127	regulation of cell proliferation	GO_BiologicalProcess-EBI-UniProt-GOA_04.09.2018_00h00	0.000667818	0.0016123	0.00145015	0.00245409	[2, 3, 4]	Group21	1.63226	34	[ASAP1, B4GALT1, BCL2, BLK, CCND2, CR2, DICER1, EPS15, FOXO1, FOXP1, FRS2, IL2RA, JAK1, KALRN, KCNH8, LBH, LEF1, LPIN1, MAD1L1, MAP3K5, MEF2C, MTSS1, PELI1, PRDM1, PTPRC, PTPRJ, PTPRO, RERE, RGCC, RICTOR, SYK, TCF4, TEC, TNFRSF10A]
GO:0051094	positive regulation of developmental process	GO_BiologicalProcess-EBI-UniProt-GOA_04.09.2018_00h00	8.28117e-06	6.66437e-05	0.00145015	0.00245409	[2, 3, 4]	Group21	2.03959	34	[B4GALT1, BASP1, BCL2, CASP8, CHD7, CORO1C, CPEB3, DDHD1, DICER1, FOXP1, FRS2, GAB1, HDAC9, IL1RAPL1, IL2RA, JAK1, KALRN, KCNH8, LBH, LEF1, LIMS1, MAP3K5, MEF2C, NRCAM, PRDM1, PRKCB, PTPRC, RERE, RGCC, SMAP2, STIM1, SYK, TCF4, TRAK1]
GO:0051240	positive regulation of multicellular organismal process	GO_BiologicalProcess-EBI-UniProt-GOA_04.09.2018_00h00	2.94444e-06	3.55436e-05	0.00145015	0.00245409	[2, 3, 4]	Group21	1.93305	41	[ANKRD17, B4GALT1, BASP1, BCL2, CASP8, CHD7, CPEB3, DICER1, EHMT1, FOXP1, FRS2, GAB1, HDAC9, IL1RAPL1, IL2RA, IRF8, JAK1, KALRN, KCNH8, KSR2, LBH, LEF1, LPIN1, MBP, MEF2C, NRCAM, PELI1, PRDM1, PRKCB, PTPRC, RERE, RGCC, SMAP2, SPTBN1, STIM1, SYK, TCF4, TEC, TIGIT, TRAK1, ZBTB20]
GO:0022603	regulation of anatomical structure morphogenesis	GO_BiologicalProcess-EBI-UniProt-GOA_04.09.2018_00h00	7.0219e-08	2.96675e-06	0.00145015	0.00245409	[3, 4]	Group21	2.62295	32	[ARHGAP15, B4GALT1, BASP1, BCL2, BCR, CD44, CDC42SE2, CEMIP2, CORO1C, DDHD1, E2F2, FOXP1, FRS2, GAB1, GBP1, GNA13, HDAC9, IL1RAPL1, JAK1, KALRN, LIMS1, MBP, MEF2C, NRCAM, PALM2-AKAP2, PRKCB, PTPRO, RGCC, SMAP2, STIM1, TCF4, TRAK1]
GO:0032989	cellular component morphogenesis	GO_BiologicalProcess-EBI-UniProt-GOA_04.09.2018_00h00	1.27576e-05	8.98351e-05	0.00145015	0.00245409	[3, 4]	Group21	2.17881	29	[APBB2, ARHGAP15, AUTS2, BCL2, CD44, CDC42SE2, CORO1C, DICER1, DOCK10, FOXP1, FRS2, GAB1, GBP1, GNA13, IL1RAPL1, KALRN, KCNH8, LEF1, LIMS1, LIPA, MEF2C, MYBPC1, NRCAM, PALM2-AKAP2, PTPRO, RERE, SPTBN1, TEC, TRAK1]
GO:0035295	tube development	GO_BiologicalProcess-EBI-UniProt-GOA_04.09.2018_00h00	7.34098e-05	0.000288517	0.00145015	0.00245409	[3, 4]	Group21	2.09508	26	[B4GALT1, BASP1, BCL2, CEMIP2, CHD7, E2F2, FOXP1, GAB1, GNA13, HDAC9, JAK1, KCNH8, LEF1, LIPA, MEF2C, MTSS1, MYO1E, NRCAM, PRDM1, PRKCB, RGCC, SMAP2, STIM1, SYK, TCF4, TEC]
GO:0045595	regulation of cell differentiation	GO_BiologicalProcess-EBI-UniProt-GOA_04.09.2018_00h00	5.10665e-05	0.000261522	0.00145015	0.00245409	[3, 4]	Group21	1.7757	38	[ABCA1, ANKRD17, ASAP1, BCL2, CASP8, CHD7, CORO1C, CPEB3, DICER1, FOXO1, FOXP1, FRS2, GBP1, HDAC9, IL1RAPL1, IL2RA, KALRN, KCNH8, LBH, LEF1, LIMS1, LPIN1, MAP3K5, MEF2C, MOV10, NFATC1, NRCAM, PRDM1, PRKCB, PTPRC, PTPRO, RERE, RGCC, SYK, TCF4, TEC, TRAK1, UBASH3B]
GO:0048468	cell development	GO_BiologicalProcess-EBI-UniProt-GOA_04.09.2018_00h00	0.00708257	0.0109812	0.00145015	0.00245409	[3, 4]	Group21	1.40337	35	[APBB2, ARID1B, ARID5B, ASAP1, AUTS2, B4GALT1, BCL2, CHD7, CORO1C, CPEB3, DICER1, DOCK10, EHMT1, FOXP1, FRS2, GAB1, GBP1, HDAC9, IL1RAPL1, KALRN, KCNH8, LEF1, LIMS1, MEF2C, MYBPC1, MYO1E, NRCAM, PRDM1, PTPRC, PTPRO, RERE, SPTBN1, TCF4, TEC, TRAK1]
GO:0048731	system development	GO_BiologicalProcess-EBI-UniProt-GOA_04.09.2018_00h00	0.000134658	0.000437638	0.00145015	0.00245409	[3, 4]	Group21	1.34093	73	[ANKRD17, APBB2, ARHGAP26, ARID1B, ARID5B, ASAP1, ATP6V1C1, ATXN1, AUTS2, B4GALT1, BASP1, BCL11A, BCL2, BCR, CASP8, CD44, CEMIP2, CHD7, CORO1C, CPEB3, CR2, DGCR2, DICER1, DLG2, DOCK10, E2F2, FOXO1, FOXP1, FRS2, GAB1, GNA13, HDAC9, IL1RAPL1, IL2RA, IRF8, JAK1, KALRN, KCNH8, LBH, LEF1, LIPA, LPIN1, MAD1L1, MBNL1, MBP, MCPH1, MEF2C, MIPEP, MOV10, MTSS1, MYO1E, NFATC1, NRCAM, PRDM1, PRKCB, PTPRC, PTP…
GO:2000026	regulation of multicellular organismal development	GO_BiologicalProcess-EBI-UniProt-GOA_04.09.2018_00h00	4.33246e-05	0.000228808	0.00145015	0.00245409	[3, 4]	Group21	1.72996	41	[ASAP1, B4GALT1, BASP1, BCL2, CASP8, CEMIP2, CHD7, CPEB3, DICER1, E2F2, EHMT1, FOXP1, FRS2, GAB1, HDAC9, IL1RAPL1, IL2RA, JAK1, KALRN, KCNH8, LBH, LEF1, LPIN1, MBP, MEF2C, MOV10, NFATC1, NRCAM, PRDM1, PRKCB, PTPRC, PTPRO, RERE, RGCC, SMAP2, STIM1, SYK, TCF4, TEC, TRAK1, UBASH3B]
GO:0048513	animal organ development	GO_BiologicalProcess-EBI-UniProt-GOA_04.09.2018_00h00	0.0137214	0.0187009	0.00145015	0.00245409	[3, 4, 5]	Group21	1.23793	50	[ARID1B, ARID5B, ASAP1, ATP6V1C1, ATXN1, B4GALT1, BASP1, BCL2, BCR, CASP8, CD44, CHD7, CORO1C, CR2, DGCR2, DOCK10, FOXO1, FOXP1, FRS2, HDAC9, IL2RA, IRF8, KALRN, KCNH8, LBH, LEF1, LIPA, LPIN1, MAD1L1, MBP, MCPH1, MEF2C, MIPEP, MOV10, MTSS1, MYO1E, PRDM1, PRKCB, PTPRC, PTPRO, RBM20, RERE, RGCC, SLC2A1, STIM1, SYK, TCF4, TEC, UBASH3B, XYLT1]
GO:0120036	plasma membrane bounded cell projection organization	GO_BiologicalProcess-EBI-UniProt-GOA_04.09.2018_00h00	0.0138931	0.0186345	0.00145015	0.00245409	[4]	Group21	1.45089	26	[APBB2, ARID1B, ASAP1, ATP6V1C1, AUTS2, BCL2, CD44, CORO1C, CPEB3, DICER1, DOCK10, FOXP1, FRS2, GAB1, IL1RAPL1, KALRN, KCNH8, MEF2C, MIPEP, MTSS1, NRCAM, PTPRO, RERE, SPTBN1, TEC, TRAK1]
GO:0007399	nervous system development	GO_BiologicalProcess-EBI-UniProt-GOA_04.09.2018_00h00	0.00590034	0.00940714	0.00145015	0.00245409	[4, 5]	Group21	1.37809	39	[APBB2, ARHGAP26, ARID1B, ASAP1, ATP6V1C1, ATXN1, AUTS2, BASP1, BCL11A, BCL2, BCR, CHD7, CPEB3, DICER1, DLG2, DOCK10, FOXP1, FRS2, GAB1, HDAC9, IL1RAPL1, KALRN, KCNH8, LEF1, MBNL1, MBP, MCPH1, MEF2C, NRCAM, PRDM1, PTPRO, RERE, SERINC5, SLC2A1, SPTBN1, TCF4, TEC, TRAK1, VXN]
GO:0072359	circulatory system development	GO_BiologicalProcess-EBI-UniProt-GOA_04.09.2018_00h00	5.54155e-05	0.000260145	0.00145015	0.00245409	[4, 5]	Group21	2.08817	27	[ANKRD17, B4GALT1, BASP1, CEMIP2, CHD7, E2F2, FOXO1, FOXP1, FRS2, GAB1, GNA13, HDAC9, JAK1, KCNH8, LEF1, MEF2C, MYO1E, NFATC1, NRCAM, PRDM1, PRKCB, RBM20, RGCC, SMAP2, STIM1, SYK, TCF4]
GO:0022008	neurogenesis	GO_BiologicalProcess-EBI-UniProt-GOA_04.09.2018_00h00	0.00996219	0.0143898	0.00145015	0.00245409	[4, 5, 6]	Group21	1.45909	28	[APBB2, ARID1B, ASAP1, AUTS2, BCL11A, BCL2, CHD7, CPEB3, DICER1, DOCK10, FOXP1, FRS2, GAB1, HDAC9, IL1RAPL1, KALRN, KCNH8, LEF1, MEF2C, NRCAM, PRDM1, PTPRO, RERE, SPTBN1, TCF4, TEC, TRAK1, VXN]
GO:0030182	neuron differentiation	GO_BiologicalProcess-EBI-UniProt-GOA_04.09.2018_00h00	0.00428024	0.007535	0.00145015	0.00245409	[4, 6, 7, 8]	Group21	1.59411	26	[APBB2, ARID1B, ASAP1, AUTS2, BCL2, CPEB3, DICER1, DOCK10, FOXP1, FRS2, GAB1, HDAC9, IL1RAPL1, KALRN, KCNH8, LEF1, MEF2C, NRCAM, PRDM1, PTPRO, RERE, SPTBN1, TCF4, TEC, TRAK1, VXN]
GO:0008152	metabolic process	GO_BiologicalProcess-EBI-UniProt-GOA_04.09.2018_00h00	0.0333635	0.0388858	0.0604349	0.0604349	[1]	Group22	1.01692	125	[ABCA1, ADK, ANAPC16, ANKRD17, APBB2, ARID1B, ARID5B, ASAP1, ATF7IP2, ATG4C, ATP6V1C1, ATXN1, AUTS2, B4GALT1, BANK1, BASP1, BCL11A, BCL2, BCR, BICD1, BLK, CASP8, CCDC88C, CCND2, CD44, CDK14, CEMIP2, CHD7, CORO1C, CPEB3, CR2, CYP11A1, DDHD1, DENND4A, DICER1, DLG2, DLGAP1, E2F2, EHMT1, EPC2, EPS15, FARS2, FOXO1, FOXP1, FRS2, GAB1, GBP1, GFOD1, GNA13, HDAC9, HIP1, HIVEP2, ICE1, IGF2BP3, IL2RA, IRF8,…
GO:0006807	nitrogen compound metabolic process	GO_BiologicalProcess-EBI-UniProt-GOA_04.09.2018_00h00	0.0143459	0.0190902	0.0604349	0.0604349	[2]	Group22	1.05215	116	[ABCA1, ADK, ANAPC16, ANKRD17, APBB2, ARID1B, ARID5B, ASAP1, ATF7IP2, ATG4C, ATXN1, AUTS2, B4GALT1, BANK1, BASP1, BCL11A, BCL2, BCR, BICD1, BLK, CASP8, CCDC88C, CCND2, CD44, CDK14, CEMIP2, CHD7, CORO1C, CPEB3, CR2, DENND4A, DICER1, DLG2, DLGAP1, E2F2, EHMT1, EPC2, FARS2, FOXO1, FOXP1, FRS2, GBP1, GNA13, HDAC9, HIP1, HIVEP2, ICE1, IGF2BP3, IL2RA, IRF8, JAK1, JAZF1, KALRN, KCNH8, KSR2, LBH, LEF1, L…
GO:0044237	cellular metabolic process	GO_BiologicalProcess-EBI-UniProt-GOA_04.09.2018_00h00	0.0122324	0.0170849	0.0604349	0.0604349	[2]	Group22	1.04904	120	[ABCA1, ADK, ANAPC16, ANKRD17, APBB2, ARID1B, ARID5B, ASAP1, ATF7IP2, ATG4C, ATP6V1C1, ATXN1, AUTS2, B4GALT1, BANK1, BASP1, BCL11A, BCL2, BCR, BICD1, BLK, CASP8, CCDC88C, CCND2, CD44, CDK14, CEMIP2, CHD7, CORO1C, CPEB3, CR2, CYP11A1, DENND4A, DICER1, DLG2, DLGAP1, E2F2, EHMT1, EPC2, EPS15, FARS2, FOXO1, FOXP1, FRS2, GAB1, GBP1, GNA13, HDAC9, HIP1, HIVEP2, ICE1, IGF2BP3, IL2RA, IRF8, JAK1, JAZF1, …
GO:0044238	primary metabolic process	GO_BiologicalProcess-EBI-UniProt-GOA_04.09.2018_00h00	0.0208422	0.0257104	0.0604349	0.0604349	[2]	Group22	1.03758	119	[ABCA1, ADK, ANAPC16, ANKRD17, APBB2, ARID1B, ARID5B, ASAP1, ATF7IP2, ATG4C, ATXN1, AUTS2, B4GALT1, BANK1, BASP1, BCL11A, BCL2, BCR, BICD1, BLK, CASP8, CCDC88C, CCND2, CD44, CDK14, CHD7, CORO1C, CPEB3, CR2, CYP11A1, DDHD1, DENND4A, DICER1, DLG2, DLGAP1, E2F2, EHMT1, EPC2, FARS2, FOXO1, FOXP1, FRS2, GAB1, GBP1, GNA13, HDAC9, HIP1, HIVEP2, ICE1, IGF2BP3, IL2RA, IRF8, JAK1, JAZF1, KALRN, KCNH8, KSR2…
GO:0048518	positive regulation of biological process	GO_BiologicalProcess-EBI-UniProt-GOA_04.09.2018_00h00	4.66118e-07	8.75267e-06	0.0604349	0.0604349	[1, 2, 3]	Group22	1.39934	93	[ABCA1, ANKRD17, APBB1IP, APBB2, ARID1B, ARID5B, ASAP1, ATG4C, ATP6V1C1, AUTS2, B4GALT1, BANK1, BASP1, BCL2, BCR, BICD1, BLK, CACNB2, CASP8, CCND2, CD44, CHD7, CORO1C, CPEB3, CR2, DDHD1, DICER1, DLG2, DLGAP1, E2F2, EHMT1, EPS15, FOXO1, FOXP1, FRS2, GAB1, GBP1, GNA13, HDAC9, HIP1, ICE1, IL1RAPL1, IL2RA, IRF8, JAK1, KALRN, KCNH8, KSR2, LBH, LEF1, LIMS1, LPIN1, LPIN2, MAML2, MAP3K5, MBP, MEF2C, MIPE…
GO:0071704	organic substance metabolic process	GO_BiologicalProcess-EBI-UniProt-GOA_04.09.2018_00h00	0.0137472	0.0185862	0.0604349	0.0604349	[2]	Group22	1.04105	123	[ABCA1, ADK, ANAPC16, ANKRD17, APBB2, ARID1B, ARID5B, ASAP1, ATF7IP2, ATG4C, ATXN1, AUTS2, B4GALT1, BANK1, BASP1, BCL11A, BCL2, BCR, BICD1, BLK, CASP8, CCDC88C, CCND2, CD44, CDK14, CEMIP2, CHD7, CORO1C, CPEB3, CR2, CYP11A1, DDHD1, DENND4A, DICER1, DLG2, DLGAP1, E2F2, EHMT1, EPC2, EPS15, FARS2, FOXO1, FOXP1, FRS2, GAB1, GBP1, GNA13, HDAC9, HIP1, HIVEP2, ICE1, IGF2BP3, IL2RA, IRF8, JAK1, JAZF1, KAL…
GO:0019222	regulation of metabolic process	GO_BiologicalProcess-EBI-UniProt-GOA_04.09.2018_00h00	0.000165306	0.000527107	0.0604349	0.0604349	[2, 3]	Group22	1.2323	94	[ABCA1, ANKRD17, APBB2, ARID1B, ARID5B, ASAP1, ATF7IP2, ATG4C, ATP6V1C1, ATXN1, AUTS2, BANK1, BASP1, BCL11A, BCL2, BCR, CASP8, CCDC88C, CCND2, CD44, CHD7, CORO1C, CPEB3, CR2, DENND4A, DICER1, DLG2, DLGAP1, E2F2, EHMT1, EPC2, EPS15, FOXO1, FOXP1, FRS2, GBP1, GNA13, HDAC9, HIP1, HIVEP2, ICE1, IGF2BP3, IRF8, JAZF1, KALRN, KCNH8, KSR2, LBH, LEF1, LIMS1, LPIN1, LPIN2, MAML2, MAP3K5, MBNL1, MBP, MCPH1,…
GO:0009893	positive regulation of metabolic process	GO_BiologicalProcess-EBI-UniProt-GOA_04.09.2018_00h00	0.000381694	0.00100791	0.0604349	0.0604349	[2, 3, 4]	Group22	1.40187	57	[ARID1B, ARID5B, ATG4C, AUTS2, BANK1, BCL2, CASP8, CCND2, CD44, CHD7, CPEB3, DLGAP1, E2F2, EHMT1, EPS15, FOXO1, FOXP1, FRS2, GNA13, HIP1, ICE1, IRF8, KALRN, KCNH8, KSR2, LBH, LEF1, LIMS1, LPIN1, LPIN2, MAML2, MAP3K5, MBP, MEF2C, MOV10, MYO1E, NFATC1, PELI1, PRDM1, PRKCB, PTPN1, PTPRC, PTPRJ, RAB7A, RBM20, RERE, RGCC, RICTOR, SMAP2, SNX9, SPTLC2, SYK, TCF4, TEC, TNFRSF10A, UVRAG, ZBTB20]
GO:0043170	macromolecule metabolic process	GO_BiologicalProcess-EBI-UniProt-GOA_04.09.2018_00h00	0.00316894	0.0060858	0.0604349	0.0604349	[3]	Group22	1.09592	113	[ABCA1, ANAPC16, ANKRD17, APBB2, ARID1B, ARID5B, ASAP1, ATF7IP2, ATG4C, ATXN1, AUTS2, B4GALT1, BANK1, BASP1, BCL11A, BCL2, BCR, BICD1, BLK, CASP8, CCDC88C, CCND2, CD44, CDK14, CEMIP2, CHD7, CORO1C, CPEB3, CR2, DENND4A, DICER1, DLGAP1, E2F2, EHMT1, EPC2, EPS15, FARS2, FOXO1, FOXP1, FRS2, GBP1, GNA13, HDAC9, HIP1, HIVEP2, ICE1, IGF2BP3, IL2RA, IRF8, JAK1, JAZF1, KALRN, KCNH8, KSR2, LBH, LEF1, LIMS1…
GO:0048522	positive regulation of cellular process	GO_BiologicalProcess-EBI-UniProt-GOA_04.09.2018_00h00	3.02934e-05	0.000182842	0.0604349	0.0604349	[2, 3, 4]	Group22	1.35387	80	[ANKRD17, APBB2, ARID1B, ARID5B, ASAP1, ATP6V1C1, AUTS2, B4GALT1, BANK1, BCL2, BCR, BICD1, BLK, CASP8, CCND2, CD44, CHD7, CORO1C, CPEB3, CR2, DDHD1, DICER1, DLG2, DLGAP1, E2F2, EHMT1, EPS15, FOXO1, FOXP1, FRS2, GAB1, GNA13, HDAC9, HIP1, ICE1, IL1RAPL1, IL2RA, IRF8, KALRN, KCNH8, KSR2, LBH, LEF1, LIMS1, LPIN1, LPIN2, MAML2, MAP3K5, MBP, MEF2C, MYO1E, NFATC1, NRCAM, PELI1, PRDM1, PRKCB, PTPN1, PTPR…
GO:1901576	organic substance biosynthetic process	GO_BiologicalProcess-EBI-UniProt-GOA_04.09.2018_00h00	0.012448	0.0171033	0.0604349	0.0604349	[3]	Group22	1.13034	81	[ABCA1, ADK, ANKRD17, APBB2, ARID1B, ARID5B, ASAP1, ATF7IP2, ATG4C, ATXN1, AUTS2, B4GALT1, BANK1, BASP1, BCL11A, BCL2, CHD7, CPEB3, CYP11A1, DENND4A, DICER1, DLGAP1, E2F2, EHMT1, EPC2, FARS2, FOXO1, FOXP1, FRS2, GAB1, GNA13, HDAC9, HIP1, HIVEP2, ICE1, IGF2BP3, IRF8, JAZF1, KALRN, KCNH8, LBH, LEF1, LIMS1, LPIN1, LPIN2, MAML2, MAP3K5, MBP, MCPH1, MEF2C, MIPEP, MOV10, NABP1, NFATC1, PELI1, PLEKHA2, …
GO:0019538	protein metabolic process	GO_BiologicalProcess-EBI-UniProt-GOA_04.09.2018_00h00	0.039996	0.0456711	0.0604349	0.0604349	[3, 4]	Group22	1.09692	73	[ABCA1, ANAPC16, ARID1B, ARID5B, ATG4C, AUTS2, B4GALT1, BANK1, BCL11A, BCL2, BCR, BLK, CASP8, CCDC88C, CCND2, CD44, CDK14, CORO1C, CPEB3, CR2, DICER1, DLGAP1, EHMT1, EPC2, FARS2, FOXO1, FRS2, GBP1, HDAC9, HIP1, IGF2BP3, IL2RA, JAK1, KALRN, KCNH8, KSR2, LEF1, MAP3K5, MARCH1, MBP, MEF2C, MIPEP, NABP1, PELI1, PPTC7, PRKCB, PTPN1, PTPRC, PTPRJ, PTPRO, RAB7A, RERE, RGCC, RICTOR, SIK3, SMAP2, SNX25, SN…
GO:0031323	regulation of cellular metabolic process	GO_BiologicalProcess-EBI-UniProt-GOA_04.09.2018_00h00	7.49926e-05	0.000281639	0.0604349	0.0604349	[3, 4]	Group22	1.27262	90	[ANKRD17, APBB2, ARID1B, ARID5B, ASAP1, ATF7IP2, ATP6V1C1, ATXN1, AUTS2, BANK1, BASP1, BCL11A, BCL2, BCR, CASP8, CCDC88C, CCND2, CD44, CHD7, CORO1C, CPEB3, CR2, DENND4A, DICER1, DLG2, DLGAP1, E2F2, EHMT1, EPC2, EPS15, FOXO1, FOXP1, FRS2, GBP1, GNA13, HDAC9, HIP1, HIVEP2, ICE1, IGF2BP3, IRF8, JAZF1, KALRN, KCNH8, KSR2, LBH, LEF1, LIMS1, LPIN1, LPIN2, MAML2, MAP3K5, MBNL1, MBP, MCPH1, MEF2C, MIPEP,…
GO:0044260	cellular macromolecule metabolic process	GO_BiologicalProcess-EBI-UniProt-GOA_04.09.2018_00h00	0.000602688	0.00147615	0.0604349	0.0604349	[3, 4]	Group22	1.15557	106	[ABCA1, ANAPC16, ANKRD17, APBB2, ARID1B, ARID5B, ASAP1, ATF7IP2, ATG4C, ATXN1, AUTS2, B4GALT1, BANK1, BASP1, BCL11A, BCL2, BCR, BLK, CASP8, CCDC88C, CCND2, CD44, CDK14, CHD7, CORO1C, CPEB3, CR2, DENND4A, DICER1, DLGAP1, E2F2, EHMT1, EPC2, EPS15, FARS2, FOXO1, FOXP1, FRS2, GBP1, GNA13, HDAC9, HIP1, HIVEP2, ICE1, IGF2BP3, IL2RA, IRF8, JAK1, JAZF1, KALRN, KCNH8, KSR2, LBH, LEF1, LIMS1, LMBRD1, LPIN1…
GO:0051171	regulation of nitrogen compound metabolic process	GO_BiologicalProcess-EBI-UniProt-GOA_04.09.2018_00h00	7.04201e-05	0.000290268	0.0604349	0.0604349	[3, 4]	Group22	1.28392	88	[ANKRD17, APBB2, ARID1B, ARID5B, ASAP1, ATF7IP2, ATG4C, ATXN1, AUTS2, BANK1, BASP1, BCL11A, BCL2, BCR, CASP8, CCDC88C, CCND2, CD44, CHD7, CORO1C, CPEB3, CR2, DENND4A, DICER1, DLGAP1, E2F2, EHMT1, EPC2, FOXO1, FOXP1, FRS2, GBP1, GNA13, HDAC9, HIP1, HIVEP2, ICE1, IGF2BP3, IRF8, JAZF1, KALRN, KCNH8, KSR2, LBH, LEF1, LIMS1, LPIN1, LPIN2, MAML2, MAP3K5, MBNL1, MBP, MCPH1, MEF2C, MIPEP, MOV10, NFATC1, …
GO:0060255	regulation of macromolecule metabolic process	GO_BiologicalProcess-EBI-UniProt-GOA_04.09.2018_00h00	0.000173213	0.000542094	0.0604349	0.0604349	[3, 4]	Group22	1.25176	89	[ANKRD17, APBB2, ARID1B, ARID5B, ASAP1, ATF7IP2, ATG4C, ATXN1, AUTS2, BANK1, BASP1, BCL11A, BCL2, CASP8, CCDC88C, CCND2, CD44, CHD7, CORO1C, CPEB3, CR2, DENND4A, DICER1, DLGAP1, E2F2, EHMT1, EPC2, EPS15, FOXO1, FOXP1, FRS2, GBP1, GNA13, HDAC9, HIP1, HIVEP2, ICE1, IGF2BP3, IRF8, JAZF1, KALRN, KCNH8, KSR2, LBH, LEF1, LIMS1, LPIN1, LPIN2, MAML2, MAP3K5, MBNL1, MBP, MCPH1, MEF2C, MIPEP, MOV10, MYO1E,…
GO:0080090	regulation of primary metabolic process	GO_BiologicalProcess-EBI-UniProt-GOA_04.09.2018_00h00	0.000201213	0.000618274	0.0604349	0.0604349	[3, 4]	Group22	1.25142	88	[ABCA1, ANKRD17, APBB2, ARID1B, ARID5B, ASAP1, ATF7IP2, ATG4C, ATXN1, AUTS2, BANK1, BASP1, BCL11A, BCL2, CASP8, CCDC88C, CCND2, CD44, CHD7, CORO1C, CPEB3, CR2, DENND4A, DICER1, DLGAP1, E2F2, EHMT1, EPC2, FOXO1, FOXP1, FRS2, GBP1, GNA13, HDAC9, HIP1, HIVEP2, ICE1, IGF2BP3, IRF8, JAZF1, KALRN, KCNH8, KSR2, LBH, LEF1, LIMS1, LPIN1, LPIN2, MAML2, MAP3K5, MBNL1, MBP, MCPH1, MEF2C, MIPEP, MOV10, NFATC1…
GO:0009059	macromolecule biosynthetic process	GO_BiologicalProcess-EBI-UniProt-GOA_04.09.2018_00h00	0.00275132	0.00534451	0.0604349	0.0604349	[4]	Group22	1.2191	73	[ABCA1, ANKRD17, APBB2, ARID1B, ARID5B, ASAP1, ATF7IP2, ATG4C, ATXN1, AUTS2, B4GALT1, BANK1, BASP1, BCL11A, BCL2, CHD7, CPEB3, DENND4A, DICER1, DLGAP1, E2F2, EHMT1, EPC2, FARS2, FOXO1, FOXP1, GNA13, HDAC9, HIP1, HIVEP2, ICE1, IGF2BP3, IRF8, JAZF1, KALRN, KCNH8, LBH, LEF1, LIMS1, LPIN1, LPIN2, MAML2, MAP3K5, MBP, MCPH1, MEF2C, MIPEP, MOV10, NABP1, NFATC1, PELI1, PRDM1, PRKCB, PTPRC, PTPRJ, RERE, R…
GO:0010467	gene expression	GO_BiologicalProcess-EBI-UniProt-GOA_04.09.2018_00h00	0.0150349	0.0198507	0.0604349	0.0604349	[4]	Group22	1.1442	73	[APBB2, ARID1B, ARID5B, ASAP1, ATF7IP2, ATXN1, AUTS2, BANK1, BASP1, BCL11A, BCL2, BICD1, CASP8, CHD7, CPEB3, CR2, DENND4A, DICER1, DLGAP1, E2F2, EHMT1, EPC2, FARS2, FOXO1, FOXP1, GNA13, HDAC9, HIP1, HIVEP2, ICE1, IGF2BP3, IRF8, JAZF1, KALRN, KCNH8, LBH, LEF1, LIMS1, LPIN1, LPIN2, MAML2, MAP3K5, MBNL1, MCPH1, MEF2C, MIPEP, MOV10, MYO1E, NABP1, NFATC1, PELI1, PRDM1, PRKCB, PTPRJ, RBM20, RERE, RGCC,…
GO:0010604	positive regulation of macromolecule metabolic process	GO_BiologicalProcess-EBI-UniProt-GOA_04.09.2018_00h00	0.000382144	0.000993574	0.0604349	0.0604349	[3, 4, 5]	Group22	1.42631	54	[ARID1B, ARID5B, ATG4C, AUTS2, BANK1, BCL2, CASP8, CCND2, CD44, CHD7, CPEB3, DLGAP1, E2F2, EHMT1, EPS15, FOXO1, FOXP1, FRS2, GNA13, HIP1, ICE1, IRF8, KALRN, KCNH8, KSR2, LBH, LEF1, LIMS1, LPIN1, LPIN2, MAML2, MAP3K5, MBP, MEF2C, MOV10, MYO1E, NFATC1, PELI1, PRDM1, PRKCB, PTPN1, PTPRC, PTPRJ, RAB7A, RBM20, RERE, RGCC, RICTOR, SMAP2, SNX9, SYK, TCF4, TEC, TNFRSF10A]
GO:0031325	positive regulation of cellular metabolic process	GO_BiologicalProcess-EBI-UniProt-GOA_04.09.2018_00h00	0.00206698	0.00415856	0.0604349	0.0604349	[3, 4, 5]	Group22	1.35207	51	[ARID1B, ARID5B, AUTS2, BANK1, BCL2, CASP8, CCND2, CD44, CHD7, CPEB3, DLGAP1, E2F2, EHMT1, EPS15, FOXO1, FOXP1, FRS2, GNA13, HIP1, ICE1, IRF8, KALRN, KCNH8, KSR2, LBH, LEF1, LPIN1, LPIN2, MAML2, MAP3K5, MBP, MEF2C, NFATC1, PELI1, PRKCB, PTPN1, PTPRC, PTPRJ, RBM20, RERE, RGCC, RICTOR, SMAP2, SNX9, SPTLC2, SYK, TCF4, TEC, TNFRSF10A, UVRAG, ZBTB20]
GO:0051173	positive regulation of nitrogen compound metabolic process	GO_BiologicalProcess-EBI-UniProt-GOA_04.09.2018_00h00	0.00142139	0.00304069	0.0604349	0.0604349	[3, 4, 5]	Group22	1.38274	50	[ARID1B, ARID5B, ATG4C, AUTS2, BANK1, BCL2, CASP8, CCND2, CD44, CHD7, CPEB3, DLGAP1, E2F2, EHMT1, FOXO1, FOXP1, FRS2, GNA13, HIP1, ICE1, IRF8, KALRN, KCNH8, KSR2, LBH, LEF1, LPIN1, LPIN2, MAML2, MAP3K5, MBP, MEF2C, NFATC1, PELI1, PRKCB, PTPN1, PTPRC, PTPRJ, RAB7A, RBM20, RERE, RGCC, RICTOR, SMAP2, SNX9, SYK, TCF4, TEC, TNFRSF10A, ZBTB20]
GO:1901362	organic cyclic compound biosynthetic process	GO_BiologicalProcess-EBI-UniProt-GOA_04.09.2018_00h00	0.0295822	0.034718	0.0604349	0.0604349	[4]	Group22	1.14202	62	[ADK, APBB2, ARID1B, ARID5B, ASAP1, ATF7IP2, ATXN1, AUTS2, BASP1, BCL11A, CHD7, CPEB3, CYP11A1, DENND4A, DICER1, DLGAP1, E2F2, EHMT1, EPC2, FOXO1, FOXP1, GNA13, HDAC9, HIP1, HIVEP2, ICE1, IRF8, JAZF1, KALRN, KCNH8, LBH, LEF1, LIMS1, LPIN1, LPIN2, MAML2, MAP3K5, MCPH1, MEF2C, MIPEP, MOV10, NABP1, NFATC1, PELI1, PRDM1, PRKCB, PTPRJ, RERE, RGCC, SETBP1, SMAP2, SNX9, SYK, TCF4, TEC, TRAK1, USP3, VOPP…
GO:0010468	regulation of gene expression	GO_BiologicalProcess-EBI-UniProt-GOA_04.09.2018_00h00	0.0036247	0.00673159	0.0604349	0.0604349	[4, 5]	Group22	1.23184	67	[APBB2, ARID1B, ARID5B, ASAP1, ATF7IP2, ATXN1, AUTS2, BANK1, BASP1, BCL11A, BCL2, CHD7, CPEB3, CR2, DENND4A, DICER1, DLGAP1, E2F2, EHMT1, EPC2, FOXO1, FOXP1, GNA13, HDAC9, HIP1, HIVEP2, ICE1, IGF2BP3, IRF8, JAZF1, KALRN, KCNH8, LBH, LEF1, LIMS1, LPIN1, LPIN2, MAML2, MAP3K5, MBNL1, MCPH1, MEF2C, MIPEP, MOV10, MYO1E, NFATC1, PELI1, PRDM1, PRKCB, PTPRJ, RBM20, RERE, RGCC, RICTOR, SETBP1, SMAP2, SNX9…
GO:0010556	regulation of macromolecule biosynthetic process	GO_BiologicalProcess-EBI-UniProt-GOA_04.09.2018_00h00	0.00241733	0.00475033	0.0604349	0.0604349	[4, 5]	Group22	1.27016	63	[ANKRD17, APBB2, ARID1B, ARID5B, ATF7IP2, ATXN1, AUTS2, BANK1, BASP1, BCL11A, BCL2, CHD7, CPEB3, DENND4A, DICER1, DLGAP1, E2F2, EHMT1, EPC2, FOXO1, FOXP1, GNA13, HDAC9, HIP1, HIVEP2, ICE1, IGF2BP3, IRF8, JAZF1, KALRN, KCNH8, LBH, LEF1, LIMS1, LPIN1, LPIN2, MAML2, MAP3K5, MBP, MCPH1, MEF2C, MIPEP, MOV10, NFATC1, PELI1, PRDM1, PRKCB, PTPRJ, RERE, RGCC, SETBP1, SMAP2, SNX9, SYK, TCF4, TEC, TRAK1, US…
GO:0019219	regulation of nucleobase-containing compound metabolic process	GO_BiologicalProcess-EBI-UniProt-GOA_04.09.2018_00h00	0.00154388	0.00326146	0.0604349	0.0604349	[4, 5]	Group22	1.28669	64	[ANKRD17, APBB2, ARID1B, ARID5B, ASAP1, ATF7IP2, ATXN1, AUTS2, BASP1, BCL11A, CHD7, CPEB3, DENND4A, DICER1, DLGAP1, E2F2, EHMT1, EPC2, FOXO1, FOXP1, GNA13, HDAC9, HIP1, HIVEP2, ICE1, IGF2BP3, IRF8, JAZF1, KALRN, KCNH8, LBH, LEF1, LIMS1, LPIN1, LPIN2, MAML2, MAP3K5, MBNL1, MCPH1, MEF2C, MIPEP, MOV10, NFATC1, PELI1, PRDM1, PRKCB, PTPRC, PTPRJ, RBM20, RERE, RGCC, SETBP1, SMAP2, SNX9, SYK, TCF4, TEC,…
GO:0031326	regulation of cellular biosynthetic process	GO_BiologicalProcess-EBI-UniProt-GOA_04.09.2018_00h00	0.00547107	0.00880581	0.0604349	0.0604349	[4, 5]	Group22	1.22927	63	[ANKRD17, APBB2, ARID1B, ARID5B, ATF7IP2, ATXN1, AUTS2, BANK1, BASP1, BCL11A, BCL2, CHD7, CPEB3, DENND4A, DICER1, DLGAP1, E2F2, EHMT1, EPC2, FOXO1, FOXP1, GNA13, HDAC9, HIP1, HIVEP2, ICE1, IGF2BP3, IRF8, JAZF1, KALRN, KCNH8, LBH, LEF1, LIMS1, LPIN1, LPIN2, MAML2, MAP3K5, MBP, MCPH1, MEF2C, MIPEP, MOV10, NFATC1, PELI1, PRDM1, PRKCB, PTPRJ, RERE, RGCC, SETBP1, SMAP2, SNX9, SYK, TCF4, TEC, TRAK1, US…
GO:0034645	cellular macromolecule biosynthetic process	GO_BiologicalProcess-EBI-UniProt-GOA_04.09.2018_00h00	0.00387722	0.0070457	0.0604349	0.0604349	[4, 5]	Group22	1.21222	71	[ABCA1, ANKRD17, APBB2, ARID1B, ARID5B, ASAP1, ATF7IP2, ATG4C, ATXN1, AUTS2, B4GALT1, BANK1, BASP1, BCL11A, BCL2, CHD7, CPEB3, DENND4A, DICER1, DLGAP1, E2F2, EHMT1, EPC2, FARS2, FOXO1, FOXP1, GNA13, HDAC9, HIP1, HIVEP2, ICE1, IGF2BP3, IRF8, JAZF1, KALRN, KCNH8, LBH, LEF1, LIMS1, LPIN1, LPIN2, MAML2, MAP3K5, MCPH1, MEF2C, MIPEP, MOV10, NABP1, NFATC1, PELI1, PRDM1, PRKCB, PTPRJ, RERE, RGCC, RMI2, S…
GO:0044267	cellular protein metabolic process	GO_BiologicalProcess-EBI-UniProt-GOA_04.09.2018_00h00	0.0109105	0.015626	0.0604349	0.0604349	[4, 5]	Group22	1.17188	69	[ABCA1, ANAPC16, ARID5B, ATG4C, AUTS2, B4GALT1, BANK1, BCL11A, BCL2, BCR, BLK, CASP8, CCDC88C, CCND2, CD44, CDK14, CORO1C, CPEB3, CR2, DICER1, DLGAP1, EHMT1, EPC2, FARS2, FOXO1, FRS2, GBP1, HDAC9, HIP1, IGF2BP3, IL2RA, JAK1, KALRN, KCNH8, KSR2, LEF1, MAP3K5, MARCH1, MBP, MEF2C, MIPEP, NABP1, PELI1, PPTC7, PRKCB, PTPN1, PTPRC, PTPRJ, PTPRO, RAB7A, RERE, RGCC, RICTOR, SIK3, SMAP2, SNX25, SNX9, SPTB…
GO:0051246	regulation of protein metabolic process	GO_BiologicalProcess-EBI-UniProt-GOA_04.09.2018_00h00	0.039074	0.0449218	0.0604349	0.0604349	[4, 5]	Group22	1.20624	41	[ATG4C, AUTS2, BANK1, BCL2, CASP8, CCDC88C, CCND2, CD44, CORO1C, CPEB3, CR2, DICER1, DLGAP1, FOXO1, FRS2, GBP1, HIP1, IGF2BP3, KCNH8, KSR2, LEF1, MAP3K5, MBP, PELI1, PTPN1, PTPRC, PTPRJ, RAB7A, RGCC, RICTOR, SNX25, SNX9, SWAP70, SYK, TCF4, TEC, TNFAIP8, TNFRSF10A, UBAC2, UBASH3B, UVRAG]
GO:0090304	nucleic acid metabolic process	GO_BiologicalProcess-EBI-UniProt-GOA_04.09.2018_00h00	0.00739603	0.0112606	0.0604349	0.0604349	[4, 5]	Group22	1.17975	72	[ANKRD17, APBB2, ARID1B, ARID5B, ASAP1, ATF7IP2, ATXN1, AUTS2, BASP1, BCL11A, BICD1, CHD7, CPEB3, DENND4A, DICER1, DLGAP1, E2F2, EHMT1, EPC2, FARS2, FOXO1, FOXP1, GNA13, HDAC9, HIP1, HIVEP2, ICE1, IGF2BP3, IRF8, JAZF1, KALRN, KCNH8, LBH, LEF1, LIMS1, LPIN1, LPIN2, MAML2, MAP3K5, MBNL1, MCPH1, MEF2C, MIPEP, MOV10, NABP1, NFATC1, PELI1, PRDM1, PRKCB, PTPRC, PTPRJ, RAD51B, RBM20, RERE, RGCC, RMI2, S…
GO:0010628	positive regulation of gene expression	GO_BiologicalProcess-EBI-UniProt-GOA_04.09.2018_00h00	0.0224242	0.0272639	0.0604349	0.0604349	[4, 5, 6]	Group22	1.33276	31	[ARID1B, AUTS2, CHD7, CPEB3, E2F2, EHMT1, FOXO1, FOXP1, GNA13, ICE1, IRF8, KALRN, KCNH8, LBH, LEF1, LIMS1, LPIN1, LPIN2, MAML2, MAP3K5, MEF2C, MOV10, MYO1E, NFATC1, PRDM1, PTPRJ, RBM20, RGCC, SMAP2, TCF4, TEC]
GO:0031328	positive regulation of cellular biosynthetic process	GO_BiologicalProcess-EBI-UniProt-GOA_04.09.2018_00h00	0.0174709	0.0220342	0.0604349	0.0604349	[4, 5, 6]	Group22	1.3485	32	[ARID1B, ARID5B, AUTS2, CHD7, CPEB3, E2F2, EHMT1, FOXO1, FOXP1, GNA13, ICE1, IRF8, KALRN, KCNH8, LBH, LEF1, LPIN1, LPIN2, MAML2, MAP3K5, MEF2C, NFATC1, PRKCB, PTPRJ, RERE, RGCC, SMAP2, SNX9, SYK, TCF4, TEC, ZBTB20]
GO:0045935	positive regulation of nucleobase-containing compound metabolic process	GO_BiologicalProcess-EBI-UniProt-GOA_04.09.2018_00h00	0.00527298	0.00856859	0.0604349	0.0604349	[4, 5, 6]	Group22	1.45503	33	[ARID1B, ARID5B, AUTS2, CHD7, CPEB3, E2F2, EHMT1, FOXO1, FOXP1, GNA13, ICE1, IRF8, KALRN, KCNH8, LBH, LEF1, LPIN1, LPIN2, MAML2, MAP3K5, MEF2C, NFATC1, PRKCB, PTPRC, PTPRJ, RBM20, RERE, RGCC, SMAP2, SNX9, TCF4, TEC, ZBTB20]
GO:0051252	regulation of RNA metabolic process	GO_BiologicalProcess-EBI-UniProt-GOA_04.09.2018_00h00	0.000913579	0.00214437	0.0604349	0.0604349	[4, 5, 6, 7]	Group22	1.32337	62	[APBB2, ARID1B, ARID5B, ASAP1, ATF7IP2, ATXN1, AUTS2, BASP1, BCL11A, CHD7, CPEB3, DENND4A, DICER1, DLGAP1, E2F2, EHMT1, EPC2, FOXO1, FOXP1, GNA13, HDAC9, HIP1, HIVEP2, ICE1, IGF2BP3, IRF8, JAZF1, KALRN, KCNH8, LBH, LEF1, LIMS1, LPIN1, LPIN2, MAML2, MAP3K5, MBNL1, MCPH1, MEF2C, MIPEP, MOV10, NFATC1, PELI1, PRDM1, PRKCB, PTPRJ, RBM20, RERE, RGCC, SETBP1, SMAP2, SNX9, SYK, TCF4, TEC, TRAK1, USP3, VO…
GO:0051254	positive regulation of RNA metabolic process	GO_BiologicalProcess-EBI-UniProt-GOA_04.09.2018_00h00	0.00421214	0.00757289	0.0604349	0.0604349	[4, 5, 6, 7, 8]	Group22	1.50559	31	[ARID1B, ARID5B, AUTS2, CHD7, CPEB3, E2F2, EHMT1, FOXO1, FOXP1, GNA13, ICE1, IRF8, KALRN, KCNH8, LBH, LEF1, LPIN1, LPIN2, MAML2, MAP3K5, MEF2C, NFATC1, PRKCB, PTPRJ, RBM20, RERE, RGCC, SMAP2, SNX9, TCF4, TEC]
